# Supplementary material for: Di-μ-iodido-bis­(iodido­{methyl 4-[(pyridin-2-yl­methyl­idene)amino]­benzoate-κ2 N,N′}cadmium)
Source: Acta Crystallogr Sect E Struct Rep Online. 2013 Oct 31;69(Pt 11):m623–4. doi: 10.1107/S160053681302905X (PMC3884272; doi:10.1107/S160053681302905X)
Supplement: Supplementary file 2 [file e-69-0m623-Isup2.hkl]

# 
# h,k,l, Fc-squared, Fo-squared, sigma(Fo-squared) and status flag 
# 
data_I
_shelx_title '  P-1  hole 0.50 from I1' 
_shelx_refln_list_code          4 
_shelx_F_calc_maximum      246.09 
_exptl_crystal_F_000       560.00 
_reflns_d_resolution_high  0.7683 
 
loop_ 
 _symmetry_equiv_pos_as_xyz 
 'x, y, z' 
 '-x, -y, -z' 
 
_cell_length_a     8.4883 
_cell_length_b     9.3677 
_cell_length_c    10.9029 
_cell_angle_alpha 109.516 
_cell_angle_beta   95.868 
_cell_angle_gamma  90.242 
 
_shelx_F_squared_multiplier     1.000 
 
loop_ 
 _refln_index_h 
 _refln_index_k 
 _refln_index_l 
 _refln_F_squared_calc 
 _refln_F_squared_meas 
 _refln_F_squared_sigma 
 _refln_observed_status 
   2   0   0     3954.84     4106.37     51.26 o 
   3   0   0     1725.63     1659.95     25.60 o 
   4   0   0    16052.21    16156.16    142.72 o 
   5   0   0     4869.60     4628.09     60.56 o 
   6   0   0      577.14      612.46     25.52 o 
   7   0   0        4.52       -0.55      4.03 o 
   8   0   0      814.69      758.84     31.32 o 
   9   0   0        3.76       16.15     15.67 o 
  10   0   0      264.33      284.90     69.22 o 
 -10   1   0      121.54      145.63     45.49 o 
  -9   1   0     3071.66     3029.38     91.80 o 
  -8   1   0    14462.98    14306.44    189.14 o 
  -7   1   0    14897.51    14721.72    179.53 o 
  -6   1   0     6153.07     6143.00     99.54 o 
  -5   1   0      648.78      673.39     23.01 o 
  -4   1   0    11381.46    10937.84     97.57 o 
  -3   1   0    58137.32    55372.71    430.77 o 
  -2   1   0    21309.30    20776.21    228.65 o 
  -1   1   0     2509.92     2661.56     47.93 o 
   0   1   0      976.46      655.18    240.77 o 
   1   1   0     4866.18     4991.07     49.21 o 
   2   1   0        5.69       29.94      4.19 o 
   3   1   0     2080.82     1998.84     30.60 o 
   4   1   0    15971.17    16121.92    162.66 o 
   5   1   0     2725.43     2470.80     46.30 o 
   6   1   0      685.87      687.16     27.21 o 
   7   1   0      301.81      274.34     19.43 o 
   8   1   0      585.21      660.42     35.13 o 
   9   1   0     2960.55     3002.71    128.01 o 
  10   1   0      833.55      705.02    108.16 o 
 -10   2   0     8092.91     8480.08    463.29 o 
  -9   2   0     2758.60     2775.32    131.31 o 
  -8   2   0       68.55       59.43      9.89 o 
  -7   2   0     2716.47     2602.25     50.49 o 
  -6   2   0     2321.93     2355.00     42.79 o 
  -5   2   0      156.95      148.91     11.42 o 
  -4   2   0     1105.71     1007.79     26.93 o 
  -3   2   0     4194.30     4107.25     66.86 o 
  -2   2   0     2235.46     2205.13     32.10 o 
  -1   2   0      378.14      409.13     15.27 o 
   0   2   0      715.79      648.51     33.30 o 
   1   2   0    51246.94    48919.59    434.49 o 
   2   2   0    13323.45    13461.56    238.87 o 
   3   2   0     7655.46     8027.90     87.44 o 
   4   2   0     2318.83     2568.62     45.49 o 
   5   2   0       10.38        9.33      5.05 o 
   6   2   0      531.39      551.98     24.33 o 
   7   2   0      150.66      131.18     30.47 o 
   8   2   0      567.21      513.84     40.69 o 
   9   2   0     1588.67     1699.52    268.96 o 
  10   2   0     4705.45     4489.58    277.99 o 
 -10   3   0      583.30      612.40     75.81 o 
  -9   3   0      127.14      107.51     24.88 o 
  -8   3   0      625.13      605.10     39.75 o 
  -7   3   0     5529.64     5598.78     76.46 o 
  -6   3   0     6708.13     6611.54     75.96 o 
  -5   3   0     3481.70     3477.66     68.75 o 
  -4   3   0     1115.63     1236.16     29.41 o 
  -3   3   0      115.70      101.57      8.44 o 
  -2   3   0     2386.63     2358.66     43.09 o 
  -1   3   0     3654.38     3918.66     75.79 o 
   0   3   0    14162.84    15445.09    160.87 o 
   1   3   0     5282.18     5783.35    128.87 o 
   2   3   0     7067.58     7115.82     93.58 o 
   3   3   0    14731.53    14302.53    182.71 o 
   4   3   0     7285.34     7213.75    107.78 o 
   5   3   0     1739.97     1831.55     48.91 o 
   6   3   0     1157.81     1186.32     44.48 o 
   7   3   0     6056.24     6088.82    142.24 o 
   8   3   0     4120.41     4034.83    161.01 o 
   9   3   0       37.50       69.84     41.53 o 
  10   3   0       31.34        1.66     25.18 o 
 -10   4   0     1190.72     1189.99    103.39 o 
  -9   4   0     2427.81     2362.49    106.83 o 
  -8   4   0     2255.57     2232.27     73.68 o 
  -7   4   0      966.05      945.60     24.23 o 
  -6   4   0     1228.98     1185.56     34.79 o 
  -5   4   0     1774.36     1741.04     41.79 o 
  -4   4   0     2759.77     1917.28    453.77 o 
  -3   4   0      187.33      163.64     14.54 o 
  -2   4   0     1347.55     1431.44     39.81 o 
  -1   4   0    12025.22    12023.58    156.57 o 
   0   4   0    17840.39    17934.49    186.95 o 
   1   4   0    11035.10    10882.45    142.15 o 
   2   4   0     1317.43     1324.80     43.34 o 
   3   4   0      863.05      810.74     37.93 o 
   4   4   0      859.59      809.69     43.12 o 
   5   4   0      311.91      336.77     34.98 o 
   6   4   0     1569.76     1540.83     97.75 o 
   7   4   0     5198.33     5153.87    276.21 o 
   8   4   0     4540.67     4547.57    265.52 o 
   9   4   0      380.72      434.11     95.00 o 
  10   4   0      584.46      584.60    116.27 o 
 -10   5   0      144.48       58.87     48.99 o 
  -9   5   0     1258.94     1331.62     82.92 o 
  -8   5   0     2644.71     2661.58     98.19 o 
  -7   5   0     3893.20     4009.40    126.45 o 
  -6   5   0     3089.75     3021.37     57.73 o 
  -5   5   0        1.11       -0.67      7.43 o 
  -4   5   0     3123.84     3081.89     65.51 o 
  -3   5   0     4686.12     4729.32     78.20 o 
  -2   5   0      815.93      796.95     32.59 o 
  -1   5   0     2647.70     2868.84     85.64 o 
   0   5   0     9405.61     9856.37    166.42 o 
   1   5   0      118.65      116.27     18.24 o 
   2   5   0      441.87      465.13     36.70 o 
   3   5   0    11808.44    11579.18    194.58 o 
   4   5   0    20912.67    20430.29    374.89 o 
   5   5   0    14314.55    13903.62    299.84 o 
   6   5   0     5069.11     5155.77    192.04 o 
   7   5   0        1.68       18.70     18.60 o 
   8   5   0     3161.45     3338.27    215.40 o 
   9   5   0     4279.84     4372.41    199.84 o 
  -9   6   0      453.92      475.91     57.58 o 
  -8   6   0      287.32      253.68     31.84 o 
  -7   6   0     1296.39     1323.59     61.46 o 
  -6   6   0      250.97      268.05     27.29 o 
  -5   6   0     1009.47      985.44     41.01 o 
  -4   6   0    10118.32     9940.36    128.78 o 
  -3   6   0    16616.54    16340.74    197.03 o 
  -2   6   0     6536.40     6374.38     92.75 o 
  -1   6   0       64.40       68.25     11.09 o 
   0   6   0    11183.72    11354.05    152.71 o 
   1   6   0    22066.16    22131.70    288.89 o 
   2   6   0    14463.09    14888.56    299.52 o 
   3   6   0     7285.23     7689.06    224.57 o 
   4   6   0      145.65      145.42     35.69 o 
   5   6   0       62.49       83.48     26.36 o 
   6   6   0      653.88      612.19     72.77 o 
   7   6   0       17.53       -6.59     23.99 o 
   8   6   0      295.32      245.74     52.11 o 
   9   6   0      584.23      542.79    108.32 o 
  -8   7   0     1228.53     1277.36     84.27 o 
  -7   7   0     6231.15     6173.85    284.92 o 
  -6   7   0    10665.58    10478.39    215.09 o 
  -5   7   0     7169.01     7122.23    140.54 o 
  -4   7   0      851.75      779.04     39.34 o 
  -3   7   0     1044.46     1047.14     44.32 o 
  -2   7   0     7267.60     7246.21    113.44 o 
  -1   7   0     2684.07     2704.92     86.72 o 
   0   7   0      360.87      332.41     20.38 o 
   1   7   0      214.16      194.43     38.51 o 
   2   7   0      410.80      403.25     55.21 o 
   3   7   0       99.22       60.28     34.42 o 
   4   7   0     2708.51     2661.67    148.63 o 
   5   7   0     3316.46     3408.37    175.30 o 
   6   7   0     1658.06     1775.51    131.10 o 
   7   7   0     1000.02      940.33    127.28 o 
   8   7   0      198.55      147.22     44.59 o 
  -8   8   0     1500.53     1351.81     88.28 o 
  -7   8   0      142.79      128.46     26.65 o 
  -6   8   0      578.12      582.65     43.98 o 
  -5   8   0      266.18      203.74     30.80 o 
  -4   8   0        4.69      -11.20     17.49 o 
  -3   8   0     1700.22     1704.51     60.17 o 
  -2   8   0     2551.18     2465.80     76.64 o 
  -1   8   0     2435.85     2404.73     68.53 o 
   0   8   0      230.71      277.39     38.55 o 
   1   8   0     1481.18     1504.77    108.35 o 
   2   8   0     2810.52     2806.98    151.74 o 
   3   8   0      254.17      237.14     48.21 o 
   4   8   0     1619.32     1506.62    120.86 o 
   5   8   0     1215.87     1146.59    109.36 o 
   6   8   0     2157.57     1981.23    204.91 o 
   7   8   0     3157.72     3068.67    189.25 o 
  -7   9   0      152.41      132.93     30.59 o 
  -6   9   0      968.98      936.91     82.07 o 
  -5   9   0     2288.71     2214.09     87.01 o 
  -4   9   0     1313.55     1277.02     73.02 o 
  -3   9   0      701.79      681.67     44.30 o 
  -2   9   0      539.68      500.74     43.60 o 
  -1   9   0       32.30       42.30     32.93 o 
   0   9   0      738.83      785.85     82.02 o 
   1   9   0      158.41      128.23     37.30 o 
   2   9   0     1596.82     1446.58    129.17 o 
   3   9   0     1429.82     1530.21    125.65 o 
   4   9   0     6106.55     6130.54    257.45 o 
   5   9   0     5044.21     4928.71    262.26 o 
   6   9   0     1093.13     1069.46    116.79 o 
  -5  10   0      673.48      543.01    119.10 o 
  -4  10   0     2167.84     2227.79    205.09 o 
  -3  10   0     2754.64     2856.61    106.31 o 
  -2  10   0     1766.38     1772.94     85.45 o 
  -1  10   0        7.63        1.93     11.45 o 
   0  10   0      505.38      559.48    155.07 o 
   1  10   0     2022.46     2256.42    151.65 o 
   2  10   0     2106.04     2258.78    155.92 o 
   3  10   0      619.92      567.90     81.87 o 
   4  10   0      162.21      200.75     57.52 o 
   5  10   0      434.61      509.71     83.28 o 
  -3  11   0      315.49      267.49     53.54 o 
  -2  11   0      516.26      560.97     61.37 o 
  -1  11   0        0.16        4.56     11.35 o 
   0  11   0      570.91      522.89     75.90 o 
   1  11   0     1738.39     1837.35    213.93 o 
   2  11   0     2576.13     2778.76    218.94 o 
  -3 -11   1     1593.99     1545.23    140.11 o 
  -2 -11   1     4400.19     4767.87    234.98 o 
  -1 -11   1     3163.07     3088.28    184.03 o 
   0 -11   1     1241.86     1146.66    110.75 o 
   1 -11   1      167.97       31.73     35.21 o 
   2 -11   1       10.90       12.86     56.69 o 
   3 -11   1        8.59       34.42     22.57 o 
   4 -11   1      104.92       91.05     25.99 o 
  -5 -10   1      639.11      596.61     88.23 o 
  -4 -10   1      541.54      476.59     76.40 o 
  -3 -10   1      398.84      411.00     95.26 o 
  -2 -10   1      121.03       49.00     33.28 o 
  -1 -10   1      681.87      586.72     77.66 o 
   0 -10   1     1396.97     1503.40    119.00 o 
   1 -10   1     1621.86     1648.50     92.01 o 
   2 -10   1      466.72      456.08     42.28 o 
   3 -10   1       28.59        3.29     14.63 o 
   4 -10   1      174.68      175.67     26.41 o 
   5 -10   1       86.66       88.27     22.33 o 
   6 -10   1      154.44      125.22     93.61 o 
  -6  -9   1      273.44      223.44     55.72 o 
  -5  -9   1        1.45      -33.99     34.46 o 
  -4  -9   1       35.09       15.19     23.48 o 
  -3  -9   1     1252.70     1248.85    168.97 o 
  -2  -9   1      719.73      748.17    185.16 o 
  -1  -9   1       12.90        5.27     18.94 o 
   0  -9   1        1.58       -4.99     12.74 o 
   1  -9   1        6.97       10.92      9.97 o 
   2  -9   1      904.15      903.80     45.22 o 
   3  -9   1     4404.21     4295.43    100.73 o 
   4  -9   1     5149.43     5266.10    127.70 o 
   5  -9   1     3523.48     3437.24    106.46 o 
   6  -9   1       23.77       37.63     12.74 o 
   7  -9   1      493.14      478.72     63.03 o 
  -7  -8   1      240.19      158.58     54.28 o 
  -6  -8   1      183.36       89.70     36.31 o 
  -5  -8   1      517.54      590.01     78.37 o 
  -4  -8   1     4077.37     4151.68    235.09 o 
  -3  -8   1     2839.70     2717.65    152.16 o 
  -2  -8   1       53.33       55.93     11.36 o 
  -1  -8   1     2306.23     2333.85    131.69 o 
   0  -8   1     8077.89     8112.84    291.44 o 
   1  -8   1    16848.27    17364.21    269.50 o 
   2  -8   1     9175.50     9088.59    159.71 o 
   3  -8   1     1320.26     1352.11     53.11 o 
   4  -8   1      579.81      556.08     50.97 o 
   5  -8   1     2385.37     2443.30     85.77 o 
   6  -8   1     2187.21     2167.93     88.86 o 
   7  -8   1       78.97       80.72     20.83 o 
   8  -8   1      333.28      380.75     63.74 o 
  -8  -7   1     3230.04     3019.18    186.15 o 
  -7  -7   1     8075.91     7893.12    280.03 o 
  -6  -7   1     9238.04     8938.25    288.24 o 
  -5  -7   1     3091.11     3187.81    180.65 o 
  -4  -7   1     1186.79     1143.77     63.10 o 
  -3  -7   1     2402.07     2373.63    142.64 o 
  -2  -7   1    11741.21    11368.63    321.71 o 
  -1  -7   1     8475.60     8676.55    234.15 o 
   0  -7   1        3.98       27.80     15.19 o 
   1  -7   1      205.96      203.39     24.52 o 
   2  -7   1     1788.97     1813.62     89.74 o 
   3  -7   1      155.94      175.97     21.18 o 
   4  -7   1     2423.07     2397.90     68.24 o 
   5  -7   1     4939.52     4779.60     97.40 o 
   6  -7   1     5362.01     5343.56    221.61 o 
   7  -7   1     1098.72     1067.77     57.42 o 
   8  -7   1      426.42      374.87     54.18 o 
   9  -7   1      274.78      205.02     91.70 o 
  -9  -6   1     4660.25     4583.54    215.47 o 
  -8  -6   1     2695.97     2806.65    267.17 o 
  -7  -6   1        1.71        8.92     15.81 o 
  -6  -6   1     1094.13     1055.16     78.18 o 
  -5  -6   1     1058.88      956.02     52.92 o 
  -4  -6   1      459.99      421.56     38.37 o 
  -3  -6   1     4880.91     4816.70    115.75 o 
  -2  -6   1     6903.75     7257.82    204.93 o 
  -1  -6   1     3597.25     3457.98     95.50 o 
   0  -6   1       39.65       43.15     19.43 o 
   1  -6   1     5766.31     5763.14    113.37 o 
   2  -6   1    15236.06    15152.24    171.10 o 
   3  -6   1    10429.92    10375.90    178.76 o 
   4  -6   1     4506.97     4488.79     86.71 o 
   5  -6   1       79.08       99.28     13.43 o 
   6  -6   1       54.06       54.22     10.96 o 
   7  -6   1       43.06       15.15     11.90 o 
   8  -6   1       37.32       39.36     15.38 o 
   9  -6   1        8.18       28.71     21.08 o 
  -9  -5   1      901.28     1008.63     96.19 o 
  -8  -5   1      190.97      189.14     42.93 o 
  -7  -5   1      806.96      689.25    127.21 o 
  -6  -5   1     8876.12     8776.21    348.77 o 
  -5  -5   1    16030.12    15489.02    237.38 o 
  -4  -5   1    10917.59    10820.63    382.75 o 
  -3  -5   1      905.48      958.41     50.57 o 
  -2  -5   1     1308.28     1357.40     81.38 o 
  -1  -5   1     4828.85     4898.54    121.32 o 
   0  -5   1     4790.03     4937.68    129.18 o 
   1  -5   1      799.50      776.51     37.69 o 
   2  -5   1     3141.17     3333.89     65.62 o 
   3  -5   1     3393.95     3322.17     66.55 o 
   4  -5   1     4547.27     4514.85     91.68 o 
   5  -5   1     3011.08     2952.41     66.47 o 
   6  -5   1      668.96      675.13     30.06 o 
   7  -5   1       18.98       26.57      8.58 o 
   8  -5   1      517.13      542.29     43.14 o 
   9  -5   1     2083.81     2017.89    100.85 o 
  10  -5   1       12.03       38.24     37.84 o 
 -10  -4   1      255.17      256.18     48.43 o 
  -9  -4   1     3183.84     3005.12    154.74 o 
  -8  -4   1     6138.36     6382.04    216.10 o 
  -7  -4   1     4955.07     4776.60    124.91 o 
  -6  -4   1     3515.24     3519.14    105.20 o 
  -5  -4   1      547.11      593.30     29.95 o 
  -4  -4   1      548.96      563.03     30.60 o 
  -3  -4   1     1628.43     1614.99     47.90 o 
  -2  -4   1     1177.01     1109.68     66.63 o 
  -1  -4   1      134.12      166.35     26.54 o 
   0  -4   1     3503.92     3619.31     77.15 o 
   1  -4   1     7900.55     7930.30    176.23 o 
   2  -4   1     7787.46     7680.05     87.08 o 
   3  -4   1     1580.47     1538.44     41.44 o 
   4  -4   1        3.96        7.76      5.02 o 
   5  -4   1      286.01      244.58     16.67 o 
   6  -4   1       81.87       78.36     10.09 o 
   7  -4   1     1315.82     1247.65     44.57 o 
   8  -4   1     4694.32     5065.01    117.28 o 
   9  -4   1     3159.07     3531.23    129.64 o 
  10  -4   1     1292.95     1142.19    166.84 o 
 -10  -3   1      163.89      119.74     31.79 o 
  -9  -3   1      133.60      177.89     39.12 o 
  -8  -3   1     1174.17     1152.32     99.88 o 
  -7  -3   1     2549.87     2470.42     93.82 o 
  -6  -3   1     4334.68     4158.86     80.82 o 
  -5  -3   1     3243.72     3199.59     59.52 o 
  -4  -3   1      860.62      906.72     34.79 o 
  -3  -3   1        0.86        0.54      5.34 o 
  -2  -3   1        2.69        6.61     12.28 o 
  -1  -3   1     1708.25     1774.11     69.18 o 
   0  -3   1      189.23      192.38     15.00 o 
   1  -3   1     7700.19     7607.33     72.79 o 
   2  -3   1     3435.12     3291.71     44.47 o 
   3  -3   1      120.53      130.81     10.83 o 
   4  -3   1    12293.43    12037.61    138.19 o 
   5  -3   1    27412.52    26934.54    273.44 o 
   6  -3   1    19847.54    19173.74    206.40 o 
   7  -3   1     5262.04     5312.05     82.75 o 
   8  -3   1       41.36       43.43     10.47 o 
   9  -3   1     3749.60     3899.02    106.61 o 
  10  -3   1     3651.44     3719.25    177.37 o 
 -10  -2   1      338.59      329.64     88.69 o 
  -9  -2   1      925.87      901.02     76.00 o 
  -8  -2   1      303.36      283.99     41.42 o 
  -7  -2   1        7.38       28.70      8.18 o 
  -6  -2   1      136.51      127.50     11.79 o 
  -5  -2   1      393.52      427.44     18.70 o 
  -4  -2   1     4328.95     4459.42     88.42 o 
  -3  -2   1    16558.86    15980.40    104.28 o 
  -2  -2   1    42380.41    38485.03   1131.97 o 
  -1  -2   1    20082.31    20358.88    193.83 o 
   0  -2   1     2302.42     2440.41     59.87 o 
   1  -2   1    13150.60    13120.41     88.00 o 
   2  -2   1    50249.11    48016.61    475.14 o 
   3  -2   1    39410.04    38463.47    261.97 o 
   4  -2   1     7464.67     7598.65     77.95 o 
   5  -2   1        5.67        2.36      5.92 o 
   6  -2   1     2386.55     2281.10     49.51 o 
   7  -2   1     1044.89     1071.86     34.11 o 
   8  -2   1       84.54       73.64     12.17 o 
   9  -2   1      571.21      607.54     37.15 o 
  10  -2   1     1656.85     1677.09    120.77 o 
 -10  -1   1     1267.11     1280.30     96.69 o 
  -9  -1   1     3065.73     3099.41    130.80 o 
  -8  -1   1      522.72      503.63     30.25 o 
  -7  -1   1     3143.70     3108.13     64.29 o 
  -6  -1   1    21169.99    20909.54    190.91 o 
  -5  -1   1    34267.02    32696.01    175.85 o 
  -4  -1   1    21490.99    20821.24    129.99 o 
  -3  -1   1     3252.11     3335.31     33.79 o 
  -2  -1   1     3107.31     2935.91     50.04 o 
  -1  -1   1    17657.99    17330.00    144.41 o 
   0  -1   1     8742.55     8719.02     79.09 o 
   1  -1   1      489.53      557.40     18.54 o 
   2  -1   1     2836.90     2734.39     30.33 o 
   3  -1   1     4050.09     3799.06     48.25 o 
   4  -1   1      359.35      375.17     19.05 o 
   5  -1   1     2576.09     2482.27    108.22 o 
   6  -1   1     7873.66     7794.53    138.65 o 
   7  -1   1     8200.24     7956.53    153.37 o 
   8  -1   1     3577.59     3597.88     97.33 o 
   9  -1   1      850.45      874.41     53.33 o 
  10  -1   1       16.64       -1.15     32.15 o 
 -11   0   1     1656.17     1660.81    174.05 o 
 -10   0   1      712.97      777.21    112.97 o 
  -9   0   1     3872.96     3902.01    149.85 o 
  -8   0   1    10618.56    10672.84    125.93 o 
  -7   0   1     4679.84     4671.19     69.12 o 
  -6   0   1       62.60       69.77      9.77 o 
  -5   0   1     1295.45     1273.16     32.19 o 
  -4   0   1     2866.66     2767.96     40.99 o 
  -3   0   1      198.06      227.03      9.68 o 
  -2   0   1    32523.68    32087.34    124.62 o 
  -1   0   1     5540.30     5479.71     64.21 o 
   1   0   1     9969.19    10324.83    174.54 o 
   2   0   1      271.54      266.24      9.81 o 
   3   0   1     6442.40     6080.12     54.54 o 
   4   0   1     9703.00     9536.57     75.22 o 
   5   0   1     7655.58     7868.00    110.53 o 
   6   0   1     2521.67     2650.72     49.76 o 
   7   0   1     1836.48     1814.68     44.75 o 
   8   0   1     1755.42     1721.68     54.66 o 
   9   0   1     2098.17     1954.35     81.95 o 
  10   0   1      277.52      354.98     45.82 o 
 -11   1   1     1235.47     1141.70    146.85 o 
 -10   1   1      130.65      116.81     45.43 o 
  -9   1   1      926.65      877.45    112.55 o 
  -8   1   1     4148.02     4177.00     75.82 o 
  -7   1   1     2006.57     1991.52     46.79 o 
  -6   1   1       10.15       40.96     14.70 o 
  -5   1   1    14449.57    14571.57     92.84 o 
  -4   1   1    13971.73    13599.54    138.35 o 
  -3   1   1    12858.77    12731.82    156.09 o 
  -2   1   1    16064.89    16685.39    138.03 o 
  -1   1   1     4063.61     4772.69     63.57 o 
   0   1   1      417.16      574.40     46.93 o 
   1   1   1      139.95      178.24     14.08 o 
   2   1   1     1306.08     1287.30     34.90 o 
   3   1   1     3883.78     4400.78     58.69 o 
   4   1   1     2859.90     2822.68     42.93 o 
   5   1   1     9569.98     9232.86    170.49 o 
   6   1   1     8490.61     8430.55    135.40 o 
   7   1   1     3571.62     3562.03     76.93 o 
   8   1   1       34.21       31.59      9.39 o 
   9   1   1     1041.24      986.24     52.97 o 
  10   1   1      610.76      725.68    111.62 o 
 -10   2   1     2497.90     2401.21    195.29 o 
  -9   2   1       67.11       56.44     19.29 o 
  -8   2   1       56.31       64.94     12.09 o 
  -7   2   1     2331.45     2291.31     52.27 o 
  -6   2   1     2619.49     2749.27     50.26 o 
  -5   2   1     1487.97     1415.68     29.49 o 
  -4   2   1     3359.43     3458.92     51.69 o 
  -3   2   1     6343.08     6610.04     84.93 o 
  -2   2   1     3373.36     3199.32     37.37 o 
  -1   2   1    60562.57    59596.45    371.87 o 
   0   2   1      882.00     1008.15     45.75 o 
   1   2   1     3198.52     3277.88     46.27 o 
   2   2   1     4110.67     4044.19     61.44 o 
   3   2   1     9788.63    10162.34    112.93 o 
   4   2   1        9.78       22.95      8.57 o 
   5   2   1     1075.69     1113.17     38.16 o 
   6   2   1     1286.29     1308.96     43.10 o 
   7   2   1      141.37       88.64     12.71 o 
   8   2   1     2829.54     2857.59    118.35 o 
   9   2   1     6300.78     6611.55    384.81 o 
  10   2   1     5262.30     5285.35    313.59 o 
 -10   3   1       26.19       19.75     30.07 o 
  -9   3   1      746.62      791.02     59.36 o 
  -8   3   1       43.40       70.12     16.27 o 
  -7   3   1      102.75       95.20     12.00 o 
  -6   3   1     2062.22     2116.70     53.45 o 
  -5   3   1     4205.89     4054.13     65.72 o 
  -4   3   1    11893.54    10529.55   1742.96 o 
  -3   3   1      878.93      858.28     27.88 o 
  -2   3   1     1146.11     1177.78     29.53 o 
  -1   3   1     1513.56     1480.66     37.93 o 
   0   3   1     1056.29     1124.46     46.55 o 
   1   3   1    17128.34    18388.68    243.64 o 
   2   3   1    17950.92    18028.68    250.53 o 
   3   3   1    20157.83    20922.54    162.82 o 
   4   3   1      245.85      200.90     15.50 o 
   5   3   1     4590.59     4788.15    128.44 o 
   6   3   1    15068.21    14950.65    258.16 o 
   7   3   1    12901.21    13470.44    221.97 o 
   8   3   1    10135.01    10346.22    229.54 o 
   9   3   1      954.36      976.61     83.95 o 
  10   3   1      383.65      395.83     96.10 o 
 -10   4   1        2.92      -32.61     32.61 o 
  -9   4   1      490.44      547.63     52.08 o 
  -8   4   1      757.88      712.81     50.05 o 
  -7   4   1        7.07       32.24     13.11 o 
  -6   4   1     1342.02     1335.86     45.62 o 
  -5   4   1     3323.96     3269.99     64.34 o 
  -4   4   1     1866.51     1815.70     42.16 o 
  -3   4   1      443.86      479.14     24.66 o 
  -2   4   1    24802.99    24608.56    187.26 o 
  -1   4   1    27388.37    26618.95    194.93 o 
   0   4   1    49388.66    50832.64    433.48 o 
   1   4   1     6538.57     6627.05    176.33 o 
   2   4   1      643.65      692.48     55.87 o 
   3   4   1     8729.23     8659.93    162.74 o 
   4   4   1    14141.93    14344.40    274.79 o 
   5   4   1     3493.96     3552.89    195.27 o 
   6   4   1      238.05      215.30     41.15 o 
   7   4   1      234.61      264.71     44.40 o 
   8   4   1      340.25      345.71     53.76 o 
   9   4   1       77.53       57.77     38.43 o 
 -10   5   1      848.36      725.44    108.25 o 
  -9   5   1     3580.48     3635.03    129.47 o 
  -8   5   1     8754.05     8538.04    178.30 o 
  -7   5   1     3013.79     3143.73     90.23 o 
  -6   5   1      101.11       97.23     15.55 o 
  -5   5   1     6406.25     6429.22    130.66 o 
  -4   5   1    15769.25    15533.70    153.23 o 
  -3   5   1    15864.72    15883.07    167.48 o 
  -2   5   1     4932.33     5040.64     82.83 o 
  -1   5   1      844.20     1042.90     38.53 o 
   0   5   1     3612.47     3691.00    106.01 o 
   1   5   1     4026.12     4180.80    118.62 o 
   2   5   1      863.41      883.27     70.15 o 
   3   5   1     2194.02     2113.45     90.02 o 
   4   5   1     5869.63     5997.19    280.48 o 
   5   5   1     1187.50     1157.56     90.26 o 
   6   5   1      507.32      460.84     59.72 o 
   7   5   1     2359.61     2101.56    131.01 o 
   8   5   1     1423.90     1526.74    197.16 o 
   9   5   1     2417.63     2332.63    148.26 o 
  -9   6   1       76.76       61.75     20.78 o 
  -8   6   1     1531.91     1601.07     94.23 o 
  -7   6   1     2877.98     2739.35    116.54 o 
  -6   6   1     1121.09     1154.90     54.90 o 
  -5   6   1       16.41       24.59     10.10 o 
  -4   6   1      570.37      549.13     34.68 o 
  -3   6   1     2040.85     2068.25     58.21 o 
  -2   6   1       66.51       89.81     13.70 o 
  -1   6   1     3218.87     3463.80    107.72 o 
   0   6   1     6133.56     6200.91    150.55 o 
   1   6   1    12219.37    12696.00    246.82 o 
   2   6   1     4271.75     4364.77    334.97 o 
   3   6   1     1001.25     1022.44     85.48 o 
   4   6   1       60.30       51.04     23.46 o 
   5   6   1       47.61       40.67     23.80 o 
   6   6   1       56.05       21.58     16.14 o 
   7   6   1      447.55      309.38     55.38 o 
   8   6   1     2174.72     1957.57    140.53 o 
  -8   7   1      824.78      870.05     99.88 o 
  -7   7   1     4002.87     3669.12    146.45 o 
  -6   7   1     2259.12     2299.11    103.68 o 
  -5   7   1      178.82      201.60     25.00 o 
  -4   7   1      718.91      790.98     58.14 o 
  -3   7   1     1699.13     1696.24     56.88 o 
  -2   7   1     2586.11     2670.11     86.28 o 
  -1   7   1     1184.04     1008.33    109.16 o 
   0   7   1     5062.67     5063.39    180.89 o 
   1   7   1     2144.73     2211.18    101.05 o 
   2   7   1     3964.06     4099.36    174.75 o 
   3   7   1     2823.18     2972.15    154.20 o 
   4   7   1       50.99       82.82     30.09 o 
   5   7   1      247.84      269.98     52.55 o 
   6   7   1     2266.03     2185.90    148.70 o 
   7   7   1     2787.67     2944.14    177.36 o 
   8   7   1     1203.82     1269.60    121.52 o 
  -7   8   1       97.25       41.14     33.14 o 
  -6   8   1       13.11       28.53     15.38 o 
  -5   8   1      350.54      363.86     34.92 o 
  -4   8   1      100.38       97.13     17.08 o 
  -3   8   1      627.51      653.57     53.56 o 
  -2   8   1     1980.10     2032.99     95.68 o 
  -1   8   1     7970.97     8078.55    237.77 o 
   0   8   1     4891.89     4929.42    157.69 o 
   1   8   1      102.72       82.04     33.11 o 
   2   8   1      242.90      224.19     53.66 o 
   3   8   1      947.91      869.04     92.22 o 
   4   8   1       75.83       65.51     32.45 o 
   5   8   1        7.93       25.17     32.16 o 
   6   8   1      731.79      755.68     96.61 o 
   7   8   1     1764.05     2016.52    155.69 o 
  -6   9   1       51.90       72.52     28.41 o 
  -5   9   1      472.11      419.04     47.55 o 
  -4   9   1     1668.85     1675.72    115.63 o 
  -3   9   1     1661.92     1733.03     92.49 o 
  -2   9   1      121.29      103.76     25.73 o 
  -1   9   1      409.09      393.02     48.89 o 
   0   9   1      916.61      868.00     72.01 o 
   1   9   1        2.61      -23.35     24.86 o 
   2   9   1     2211.60     2208.17    148.82 o 
   3   9   1     7586.48     7382.03    277.49 o 
   4   9   1     7172.42     7211.25    282.79 o 
   5   9   1     2025.80     1922.98    152.44 o 
  -5  10   1      797.76      718.54     82.31 o 
  -4  10   1     3516.01     3410.10    173.74 o 
  -3  10   1     2413.31     2440.56    115.68 o 
  -2  10   1      311.83      348.62     40.90 o 
  -1  10   1     1269.89     1255.70     89.20 o 
   0  10   1     9364.31     9110.98    299.94 o 
   1  10   1     9463.70     9288.68    311.30 o 
   2  10   1     1534.28     1524.86    132.76 o 
   3  10   1      795.92      622.29     87.65 o 
   4  10   1      451.73      493.61     86.38 o 
  -2  11   1     3064.55     3086.95    122.62 o 
  -1  11   1      548.98      483.75     58.16 o 
   0  11   1       18.65       77.17     31.79 o 
   1  11   1       33.12        1.13     29.32 o 
  -4 -11   2     1279.59     1238.95    126.33 o 
  -3 -11   2      622.25      680.07     92.86 o 
  -2 -11   2      413.28      482.57     75.42 o 
  -1 -11   2       73.85       89.47     43.41 o 
   0 -11   2       39.96       16.12     28.57 o 
   1 -11   2      176.26      108.12     63.51 o 
   2 -11   2      972.68      936.21     93.81 o 
   3 -11   2      128.45       63.55     40.91 o 
   4 -11   2       66.55       39.11     18.32 o 
  -5 -10   2      106.83      105.78     41.44 o 
  -4 -10   2      271.05      236.39     58.69 o 
  -3 -10   2     2538.79     2565.14    166.53 o 
  -2 -10   2     4422.56     4721.04    217.99 o 
  -1 -10   2     5446.70     5216.68    253.82 o 
   0 -10   2     2927.16     2897.77    161.69 o 
   1 -10   2      118.37      122.05     26.80 o 
   2 -10   2     2106.67     2066.99     96.63 o 
   3 -10   2     6070.03     6141.35    162.24 o 
   4 -10   2     3571.80     3517.37    112.38 o 
   5 -10   2     1224.95     1166.61     87.60 o 
   6 -10   2      186.34      130.95     47.66 o 
  -7  -9   2      120.26      144.85     46.99 o 
  -6  -9   2     1974.30     2188.39    158.91 o 
  -5  -9   2     7003.73     6892.57    303.59 o 
  -4  -9   2     7883.96     7825.46    280.74 o 
  -3  -9   2     6317.22     6590.81    249.77 o 
  -2  -9   2      259.41      325.11     55.88 o 
  -1  -9   2      323.92      273.59     65.32 o 
   0  -9   2     2401.86     2492.68    139.51 o 
   1  -9   2     1260.98     1247.52     71.36 o 
   2  -9   2        0.23       11.52      8.57 o 
   3  -9   2     2375.41     2378.71     95.02 o 
   4  -9   2     2057.47     2046.41     70.76 o 
   5  -9   2     1661.02     1575.78     63.51 o 
   6  -9   2     1112.06     1089.16     61.62 o 
   7  -9   2     4044.90     4084.87    277.58 o 
  -8  -8   2     2203.28     2236.43    162.01 o 
  -7  -8   2     3221.57     3240.17    188.99 o 
  -6  -8   2     1595.02     1563.19    127.14 o 
  -5  -8   2       96.87       98.10     35.06 o 
  -4  -8   2      327.55      308.12     54.02 o 
  -3  -8   2     1667.49     1496.11     71.49 o 
  -2  -8   2       40.96       23.82     20.74 o 
  -1  -8   2     5310.92     5520.85    198.15 o 
   0  -8   2    11000.30    10661.02    266.87 o 
   1  -8   2    10206.28    10128.04    187.03 o 
   2  -8   2     3759.72     3913.01     99.58 o 
   3  -8   2      342.19      335.90     29.94 o 
   4  -8   2     4158.61     4020.24    103.24 o 
   5  -8   2     3727.81     3856.46    104.82 o 
   6  -8   2     2877.66     2801.61     92.86 o 
   7  -8   2       91.49       51.95     14.63 o 
   8  -8   2      198.41      169.63     42.75 o 
  -8  -7   2     2842.28     2810.23    171.60 o 
  -7  -7   2     3580.20     3357.57    181.10 o 
  -6  -7   2     2359.83     2410.84    148.00 o 
  -5  -7   2      425.83      315.21     70.35 o 
  -4  -7   2     8559.50     8627.48    255.47 o 
  -3  -7   2    15850.23    15760.07    334.57 o 
  -2  -7   2    12836.08    13043.73    453.10 o 
  -1  -7   2     5965.23     6297.86    195.70 o 
   0  -7   2      566.37      573.43     58.26 o 
   1  -7   2      148.51      132.71     15.61 o 
   2  -7   2       34.62       49.16     14.19 o 
   3  -7   2      137.40      139.97     16.92 o 
   4  -7   2       91.52       87.18     15.59 o 
   5  -7   2      637.34      591.74     35.93 o 
   6  -7   2      272.12      250.32     27.83 o 
   7  -7   2     1081.48     1093.12     60.12 o 
   8  -7   2     1467.59     1418.27    147.14 o 
   9  -7   2       25.53       -0.26     30.97 o 
  -9  -6   2     3464.19     3329.77    182.97 o 
  -8  -6   2     1219.18     1236.68    117.01 o 
  -7  -6   2      494.30      633.42     75.41 o 
  -6  -6   2     4884.71     5134.38    200.57 o 
  -5  -6   2     2095.52     2067.39    143.98 o 
  -4  -6   2     1440.40     1407.76     78.75 o 
  -3  -6   2     1653.98     1712.85    103.03 o 
  -2  -6   2      667.98      737.28     51.32 o 
  -1  -6   2     2023.51     1974.16     88.37 o 
   0  -6   2     5642.81     5722.68    136.01 o 
   1  -6   2     1496.26     1372.00     45.38 o 
   2  -6   2       98.29      106.11     14.99 o 
   3  -6   2      133.90       83.68     24.97 o 
   4  -6   2      140.33      114.29     17.22 o 
   5  -6   2       36.14       53.78     13.53 o 
   6  -6   2       47.62       51.38     11.24 o 
   7  -6   2       45.93       39.44     14.69 o 
   8  -6   2      347.94      366.67     34.98 o 
   9  -6   2     1231.80     1099.30    104.93 o 
 -10  -5   2       79.84       71.74     30.68 o 
  -9  -5   2        8.69       20.24     20.14 o 
  -8  -5   2      152.54      121.76     72.24 o 
  -7  -5   2      365.64      446.74     59.85 o 
  -6  -5   2      120.67      175.69     26.30 o 
  -5  -5   2      852.61      857.14     46.73 o 
  -4  -5   2      244.24      161.36     25.83 o 
  -3  -5   2     3428.50     3395.26    104.06 o 
  -2  -5   2     2688.01     2843.33    115.35 o 
  -1  -5   2       20.80       -1.26     11.17 o 
   0  -5   2     1426.68     1554.14     54.10 o 
   1  -5   2     1176.20     1283.25     35.23 o 
   2  -5   2     5527.19     5608.58     99.96 o 
   3  -5   2    11677.55    11586.92    190.52 o 
   4  -5   2     6200.56     6097.30    116.14 o 
   5  -5   2     2066.44     1988.74     59.94 o 
   6  -5   2     1961.05     1877.81     50.69 o 
   7  -5   2    10666.28    10621.01    251.87 o 
   8  -5   2     6082.37     6326.81    226.90 o 
   9  -5   2     4798.62     4753.60    208.56 o 
  10  -5   2      219.29       84.43     62.42 o 
 -10  -4   2      710.38      655.35     75.62 o 
  -9  -4   2      604.81      646.68     74.36 o 
  -8  -4   2      131.32      147.10     35.84 o 
  -7  -4   2       75.21       96.64     17.11 o 
  -6  -4   2      787.10      829.45     60.07 o 
  -5  -4   2      773.32      726.69     36.08 o 
  -4  -4   2     3834.94     3837.40     80.52 o 
  -3  -4   2       20.30       18.65      9.18 o 
  -2  -4   2     2109.42     2305.14     93.82 o 
  -1  -4   2    16881.58    16992.65    187.89 o 
   0  -4   2    41122.53    39191.88    609.87 o 
   1  -4   2    36566.37    36197.48    190.78 o 
   2  -4   2     8917.72     8723.92     87.29 o 
   3  -4   2      473.42      471.34     19.37 o 
   4  -4   2    13356.41    12835.96    128.39 o 
   5  -4   2     7708.26     7635.02    110.76 o 
   6  -4   2     1028.14     1023.34     39.47 o 
   7  -4   2        4.54       -3.50      6.82 o 
   8  -4   2     1525.59     1572.02     78.57 o 
   9  -4   2      963.19      978.34     74.18 o 
  10  -4   2       56.86      169.53     70.24 o 
 -10  -3   2      335.17      306.90     48.42 o 
  -9  -3   2     2406.54     2284.70    126.89 o 
  -8  -3   2     6936.69     6785.57    207.47 o 
  -7  -3   2    11261.67    10689.26    235.63 o 
  -6  -3   2     5254.47     5130.23     86.36 o 
  -5  -3   2       78.42       70.74      8.72 o 
  -4  -3   2    10689.03    10517.02    108.01 o 
  -3  -3   2    34365.75    33256.09    382.31 o 
  -2  -3   2    22981.86    23457.21    263.46 o 
  -1  -3   2     7255.57     7851.59    141.67 o 
   0  -3   2     2910.22     2958.04     60.41 o 
   1  -3   2     4984.23     4815.25     46.49 o 
   2  -3   2     1547.50     1555.21     28.14 o 
   3  -3   2     2289.55     2259.29     38.33 o 
   4  -3   2     9400.07     9177.28    133.41 o 
   5  -3   2    10605.33    10176.08    148.55 o 
   6  -3   2     3233.27     3224.71     59.37 o 
   7  -3   2       14.54       13.95      7.11 o 
   8  -3   2     3087.52     3116.19     93.49 o 
   9  -3   2     2770.41     2967.36     96.66 o 
  10  -3   2     2398.88     2462.09    244.80 o 
 -10  -2   2     7014.11     7304.08    236.51 o 
  -9  -2   2     4481.52     4514.13    205.12 o 
  -8  -2   2      201.69      210.01     27.30 o 
  -7  -2   2     1544.90     1545.73     67.73 o 
  -6  -2   2     7054.71     7079.60    144.07 o 
  -5  -2   2     2376.38     2423.24     58.74 o 
  -4  -2   2     2243.85     2232.22     36.32 o 
  -3  -2   2    10485.98    10361.90    193.84 o 
  -2  -2   2     6670.63     6446.37    121.92 o 
  -1  -2   2      525.75      519.03     22.70 o 
   0  -2   2    12465.02    12689.64    145.70 o 
   1  -2   2    36905.48    35780.21    205.77 o 
   2  -2   2    30419.40    30188.81    125.28 o 
   3  -2   2    17793.17    17649.66     93.99 o 
   4  -2   2     2105.82     2283.92     38.39 o 
   5  -2   2      267.87      240.20     15.16 o 
   6  -2   2      929.03      895.53     30.48 o 
   7  -2   2      648.76      637.65     28.06 o 
   8  -2   2      480.98      471.13     33.34 o 
   9  -2   2      120.39      117.31     18.52 o 
  10  -2   2     1060.98     1011.01    158.16 o 
 -11  -1   2      213.32      267.30     71.36 o 
 -10  -1   2     1415.94     1417.04    102.76 o 
  -9  -1   2      769.30      782.40     56.81 o 
  -8  -1   2      192.25      159.43     21.65 o 
  -7  -1   2     7519.44     7551.87     98.42 o 
  -6  -1   2    15545.68    14791.19    109.75 o 
  -5  -1   2    13972.65    14092.86    130.68 o 
  -4  -1   2     4634.08     4838.79     60.22 o 
  -3  -1   2     1666.30     1626.59     35.52 o 
  -2  -1   2    17711.57    17243.45    121.87 o 
  -1  -1   2    21181.01    21517.53    139.07 o 
   0  -1   2    11368.21    12117.43     90.45 o 
   1  -1   2     7571.16     8098.20    207.23 o 
   2  -1   2     2270.19     2375.84     54.40 o 
   3  -1   2     2541.81     2497.39     54.16 o 
   4  -1   2     2769.65     2621.27     41.68 o 
   5  -1   2     1984.20     1917.09     46.74 o 
   6  -1   2      235.12      230.92     17.57 o 
   7  -1   2     1147.73     1167.46     38.62 o 
   8  -1   2     2952.42     2955.73     82.31 o 
   9  -1   2      850.91      886.16     68.22 o 
  10  -1   2       44.85       46.18     23.56 o 
 -11   0   2       85.56      108.75     48.77 o 
 -10   0   2     2929.76     3011.60    227.55 o 
  -9   0   2     6787.52     6918.34    185.51 o 
  -8   0   2     6891.72     7096.27    156.02 o 
  -7   0   2     4267.03     4307.74     62.62 o 
  -6   0   2      431.52      444.13     18.35 o 
  -4   0   2      438.72      498.79     13.94 o 
  -3   0   2        0.74       22.23      4.37 o 
  -2   0   2      217.43      280.77     15.79 o 
  -1   0   2      495.56      533.49     12.49 o 
   0   0   2     5094.66     5212.38     81.10 o 
   1   0   2    21016.30    20508.57    112.62 o 
   2   0   2    10140.61    10351.08     75.13 o 
   3   0   2      811.79      895.37     25.55 o 
   4   0   2      242.62      253.84     13.30 o 
   5   0   2      305.33      259.06     15.02 o 
   6   0   2      358.55      353.14     18.08 o 
   7   0   2     3800.48     3943.54     70.07 o 
   8   0   2     2716.50     2907.25    122.16 o 
   9   0   2     1315.59     1360.26     86.82 o 
  10   0   2      152.02      149.97     29.32 o 
 -10   1   2      232.06      160.39     56.80 o 
  -9   1   2      203.02      234.87     60.99 o 
  -8   1   2      733.56      733.89     37.31 o 
  -7   1   2     2302.11     2395.37     43.40 o 
  -6   1   2     2891.54     2768.02     41.45 o 
  -5   1   2      937.28      906.52     28.72 o 
  -4   1   2      406.73      476.11     29.25 o 
  -3   1   2      219.12      183.53     16.83 o 
  -2   1   2     9419.79     9766.96    102.17 o 
  -1   1   2      571.76      679.21     19.54 o 
   0   1   2      795.04      774.39     25.59 o 
   1   1   2     1399.83     1343.17     36.36 o 
   2   1   2        0.87       11.84      5.99 o 
   3   1   2    12351.90    12567.13    148.80 o 
   4   1   2    27505.86    27188.18    209.38 o 
   5   1   2    21744.59    21853.26    223.26 o 
   6   1   2     8659.69     8614.72    119.40 o 
   7   1   2       19.15       25.44      9.67 o 
   8   1   2     2884.20     3009.52     88.64 o 
   9   1   2     6058.30     6181.54    174.52 o 
  10   1   2     4408.19     4511.02    316.50 o 
 -10   2   2      352.37      541.72     97.06 o 
  -9   2   2     1335.43     1112.69    129.76 o 
  -8   2   2      231.61      235.50     28.85 o 
  -7   2   2       74.93       63.36     15.78 o 
  -6   2   2       45.32       42.74     19.83 o 
  -5   2   2      175.82      223.69     21.77 o 
  -4   2   2     9778.23    10181.35    144.72 o 
  -3   2   2    31179.70    32006.14    404.15 o 
  -2   2   2     4755.19     4462.07     55.31 o 
  -1   2   2     1078.74     1117.14     28.97 o 
   0   2   2     6251.82     6485.17    150.30 o 
   1   2   2    39366.44    37847.37    437.63 o 
   2   2   2    39383.56    36409.37    329.43 o 
   3   2   2    15717.07    15722.03    156.29 o 
   4   2   2     1536.35     1708.13     45.45 o 
   5   2   2     1623.88     1622.14     52.11 o 
   6   2   2     2082.02     2310.53     73.64 o 
   7   2   2     1251.52     1144.16     48.98 o 
   8   2   2      375.81      395.03     34.80 o 
   9   2   2     1358.52     1544.06     89.86 o 
  10   2   2      975.33      931.26    140.71 o 
 -10   3   2      830.18      771.19    117.08 o 
  -9   3   2      414.86      411.31     60.83 o 
  -8   3   2      654.83      638.54     50.73 o 
  -7   3   2     8010.17     7773.80    221.94 o 
  -6   3   2    24773.49    24369.33    324.09 o 
  -5   3   2    13585.23    13458.45    158.81 o 
  -4   3   2     1499.79     1437.38     54.03 o 
  -3   3   2      618.53      592.78     32.99 o 
  -2   3   2    10286.21    10038.00    182.15 o 
  -1   3   2    15132.95    15660.81    211.46 o 
   0   3   2     2296.27     2458.54     71.10 o 
   1   3   2      354.93      328.26     36.11 o 
   2   3   2      637.35      522.15     22.61 o 
   3   3   2     2712.57     2889.54     63.01 o 
   4   3   2      800.47      824.91     34.27 o 
   5   3   2     6354.58     6686.24    148.53 o 
   6   3   2    10336.30    10103.74    222.83 o 
   7   3   2     5899.90     5997.49    133.05 o 
   8   3   2      341.40      392.21     41.21 o 
   9   3   2       16.17       35.62     30.13 o 
  10   3   2       81.38      181.84     67.24 o 
 -10   4   2     3220.30     3500.87    245.80 o 
  -9   4   2     4571.11     4935.31    206.36 o 
  -8   4   2     5343.10     5380.89    154.45 o 
  -7   4   2      565.42      606.53     70.84 o 
  -6   4   2      775.42      755.93     36.36 o 
  -5   4   2     2417.06     2489.13     91.94 o 
  -4   4   2      297.40      287.47     27.22 o 
  -3   4   2      292.04      234.27     22.62 o 
  -2   4   2    18428.59    19588.87    217.24 o 
  -1   4   2     6143.66     6126.91    151.73 o 
   0   4   2     3237.21     3212.64    131.66 o 
   1   4   2        8.09        1.23     13.44 o 
   2   4   2    10131.72    10329.35    154.66 o 
   3   4   2     9481.82     9376.57    193.16 o 
   4   4   2     7963.06     8221.25    150.44 o 
   5   4   2     2645.67     2833.24    106.66 o 
   6   4   2      943.19      917.15     64.35 o 
   7   4   2     1841.73     1820.11     92.98 o 
   8   4   2      393.10      365.76     55.45 o 
   9   4   2       21.13       63.47     50.30 o 
  -9   5   2     1286.76     1336.42    136.24 o 
  -8   5   2     1545.42     1454.80    108.83 o 
  -7   5   2       72.18       55.97     30.36 o 
  -6   5   2     1874.24     1919.21     67.03 o 
  -5   5   2    11429.59    12098.47    246.51 o 
  -4   5   2    11798.34    11883.83    158.79 o 
  -3   5   2     4518.80     4690.83    112.70 o 
  -2   5   2      516.26      557.00     42.11 o 
  -1   5   2     1184.61     1207.32     62.87 o 
   0   5   2       85.37      101.91     25.85 o 
   1   5   2      700.39      760.36     52.08 o 
   2   5   2      227.90      199.22     29.66 o 
   3   5   2     3375.62     3568.00    149.43 o 
   4   5   2     5813.34     5658.24    194.96 o 
   5   5   2     4985.19     5199.97    215.90 o 
   6   5   2     1653.46     1704.17    115.91 o 
   7   5   2      561.69      608.58     99.67 o 
   8   5   2      112.55      134.58     40.54 o 
   9   5   2      748.39      767.10    141.11 o 
  -9   6   2      403.74      472.15     67.53 o 
  -8   6   2     1188.97     1375.17    108.48 o 
  -7   6   2     2443.16     2341.88    136.16 o 
  -6   6   2     1474.53     1446.59     67.07 o 
  -5   6   2      498.59      502.19     41.87 o 
  -4   6   2      282.51      315.44     44.45 o 
  -3   6   2     4584.77     4802.71    126.42 o 
  -2   6   2     1420.87     1326.25     83.26 o 
  -1   6   2     1710.75     1824.20    143.79 o 
   0   6   2      116.95      131.29     32.02 o 
   1   6   2     3867.97     4128.26    162.38 o 
   2   6   2     2980.30     2922.49    140.75 o 
   3   6   2     1548.71     1657.35    110.85 o 
   4   6   2        2.44       34.64     23.76 o 
   5   6   2       86.59      135.42     37.66 o 
   6   6   2       44.41       17.37     23.72 o 
   7   6   2      456.55      514.63     71.19 o 
   8   6   2     2467.48     2351.67    156.37 o 
  -8   7   2       60.38       68.64     28.72 o 
  -7   7   2      597.45      551.55     81.48 o 
  -6   7   2     1857.72     1888.07    122.15 o 
  -5   7   2     1861.97     1793.33    126.44 o 
  -4   7   2      864.25      933.11     58.15 o 
  -3   7   2       32.13       36.48     14.47 o 
  -2   7   2       75.99       70.01     26.63 o 
  -1   7   2      293.25      267.59     42.92 o 
   0   7   2       74.03      108.18     31.92 o 
   1   7   2     5525.55     5749.06    176.34 o 
   2   7   2     2756.04     2848.26    150.31 o 
   3   7   2     1348.82     1421.80    109.32 o 
   4   7   2      701.85      566.90     73.96 o 
   5   7   2     7739.23     7323.89    267.03 o 
   6   7   2    11037.75    10541.09    329.59 o 
   7   7   2     5794.04     5892.84    252.92 o 
  -7   8   2      167.00      123.20     37.52 o 
  -6   8   2      503.55      536.23     68.60 o 
  -5   8   2      218.28      258.79     36.64 o 
  -4   8   2        0.10      -13.64     13.64 o 
  -3   8   2     2395.59     2490.38    129.32 o 
  -2   8   2     9946.27    10246.59    223.12 o 
  -1   8   2     7629.23     8077.58    245.99 o 
   0   8   2     6394.67     6371.71    226.17 o 
   1   8   2        0.10      -19.50     19.50 o 
   2   8   2     4206.81     3956.80    189.49 o 
   3   8   2     8410.79     8903.82    294.44 o 
   4   8   2     4439.35     4488.05    215.41 o 
   5   8   2      411.74      457.25     73.98 o 
   6   8   2       49.32       11.14     21.76 o 
  -6   9   2     1534.25     1443.64    118.15 o 
  -5   9   2     5834.47     5731.91    228.68 o 
  -4   9   2     4813.50     4825.29    275.56 o 
  -3   9   2     3425.09     3453.90    135.05 o 
  -2   9   2        2.77       -1.99     14.42 o 
  -1   9   2      424.02      420.06     62.28 o 
   0   9   2     1637.33     1641.90    100.38 o 
   1   9   2      207.72      150.61     41.61 o 
   2   9   2      549.42      713.01     86.61 o 
   3   9   2      630.44      513.68     78.42 o 
   4   9   2      756.71      749.90     95.04 o 
   5   9   2       25.88      -34.30     34.30 o 
  -4  10   2      424.80      382.51     62.53 o 
  -3  10   2      257.43      259.27     52.67 o 
  -2  10   2      716.60      663.14     64.59 o 
  -1  10   2     2091.68     2003.99    114.71 o 
   0  10   2      742.53      970.13    117.54 o 
   1  10   2     4008.55     3848.38    363.52 o 
   2  10   2      107.29       55.93    112.48 o 
   3  10   2       17.41      -11.14     25.08 o 
  -1 -12   3      567.55      555.64     85.53 o 
   0 -12   3     2524.49     2485.55    165.84 o 
   1 -12   3     3286.27     3399.69    190.78 o 
  -4 -11   3        2.43       48.17     49.48 o 
  -3 -11   3     1213.79     1355.42    126.63 o 
  -2 -11   3     3680.64     3864.58    206.76 o 
  -1 -11   3     2740.15     2558.77    164.63 o 
   0 -11   3      206.60      186.93     51.48 o 
   1 -11   3        7.14       16.58     19.64 o 
   2 -11   3      567.31      591.32     74.76 o 
   3 -11   3      690.79      826.07     87.98 o 
   4 -11   3      742.10      664.28     79.71 o 
  -6 -10   3       26.30       45.17     32.52 o 
  -5 -10   3     1063.38     1197.04    119.25 o 
  -4 -10   3       66.21       34.32     33.26 o 
  -3 -10   3      204.62      227.64     57.26 o 
  -2 -10   3     3227.39     2914.68    169.56 o 
  -1 -10   3     3108.64     3234.00    173.93 o 
   0 -10   3      309.15      247.75     49.42 o 
   1 -10   3     2063.90     2008.47     89.30 o 
   2 -10   3     4917.41     5014.32    199.88 o 
   3 -10   3     8861.87     8619.16    262.45 o 
   4 -10   3     3415.80     3451.73    129.05 o 
   5 -10   3      615.74      580.44     46.17 o 
   6 -10   3      122.98       70.03     44.90 o 
  -7  -9   3      216.76      120.56     44.25 o 
  -6  -9   3     2098.81     2245.20    180.91 o 
  -5  -9   3    10062.78     9752.79    320.07 o 
  -4  -9   3     7274.67     7076.52    263.55 o 
  -3  -9   3     2853.63     2780.27    160.83 o 
  -2  -9   3      161.77      212.70     74.74 o 
  -1  -9   3     5560.00     5904.35    218.05 o 
   0  -9   3     6794.17     6746.90    225.74 o 
   1  -9   3     2312.96     2320.61     89.49 o 
   2  -9   3      614.66      620.73     45.78 o 
   3  -9   3       32.04       -1.10     10.64 o 
   4  -9   3      108.20      107.53     19.05 o 
   5  -9   3      835.83      887.23     61.29 o 
   6  -9   3        9.50       20.24     14.32 o 
   7  -9   3      320.53      335.98     60.64 o 
  -8  -8   3     6892.54     6842.06    279.57 o 
  -7  -8   3     4528.28     4576.28    221.78 o 
  -6  -8   3     4257.92     4155.32    203.53 o 
  -5  -8   3      221.38      321.72    128.82 o 
  -4  -8   3      216.43      166.85     31.91 o 
  -3  -8   3      151.07      217.21     45.58 o 
  -2  -8   3       27.19       51.94     22.56 o 
  -1  -8   3      239.67      227.29     44.03 o 
   0  -8   3       88.30       57.37     36.76 o 
   1  -8   3      543.83      562.68     40.77 o 
   2  -8   3     2495.72     2439.64     82.89 o 
   3  -8   3      778.95      756.96     37.64 o 
   4  -8   3     1221.91     1195.35     48.10 o 
   5  -8   3       69.85       80.37     16.17 o 
   6  -8   3       69.04       45.78     14.85 o 
   7  -8   3      427.86      453.82     52.12 o 
   8  -8   3      955.53      836.76     95.74 o 
  -8  -7   3        1.16       41.52     41.33 o 
  -7  -7   3      106.10       69.24     31.10 o 
  -6  -7   3     1738.08     1763.20    126.07 o 
  -5  -7   3      843.66      809.09     81.68 o 
  -4  -7   3     2745.41     2584.69    136.26 o 
  -3  -7   3      557.68      561.58     80.86 o 
  -2  -7   3      818.93      955.11     79.45 o 
  -1  -7   3       10.27       15.13     18.57 o 
   0  -7   3       10.67       48.52     15.62 o 
   1  -7   3        0.11       -4.38     12.87 o 
   2  -7   3      260.04      265.75     31.41 o 
   3  -7   3      548.64      542.19     27.43 o 
   4  -7   3     1553.53     1549.54     46.86 o 
   5  -7   3     9648.83     9820.64    160.99 o 
   6  -7   3    10381.80    10524.56    234.17 o 
   7  -7   3     1759.97     1777.26     96.50 o 
   8  -7   3      129.04      141.43     34.71 o 
  -9  -6   3      238.14      191.91     45.27 o 
  -8  -6   3      497.93      544.07     71.57 o 
  -7  -6   3      672.70      755.78     88.96 o 
  -6  -6   3       25.57       18.59     13.32 o 
  -5  -6   3     2918.26     3002.27    145.76 o 
  -4  -6   3     1635.62     1525.64     95.34 o 
  -3  -6   3     5819.45     6175.28    190.92 o 
  -2  -6   3    13833.73    14336.46    222.66 o 
  -1  -6   3     3885.05     3454.02    152.64 o 
   0  -6   3      715.57      667.75     50.92 o 
   1  -6   3     1681.03     1714.01     45.81 o 
   2  -6   3    16534.50    16256.60    139.64 o 
   3  -6   3    21432.12    21426.35    364.00 o 
   4  -6   3     6632.34     6750.22     88.96 o 
   5  -6   3      652.92      655.21     29.43 o 
   6  -6   3     4269.30     4197.39    103.89 o 
   7  -6   3     1264.48     1236.20     49.92 o 
   8  -6   3      356.31      328.16     42.74 o 
   9  -6   3     1048.98     1045.48    105.23 o 
 -10  -5   3      312.92      372.33     59.18 o 
  -9  -5   3     1047.20     1011.09     94.58 o 
  -8  -5   3       35.70       40.18     25.13 o 
  -7  -5   3     1343.70     1244.27     96.92 o 
  -6  -5   3     4729.33     4737.42    118.80 o 
  -5  -5   3    26701.04    26236.64    283.57 o 
  -4  -5   3    13503.12    13345.13    173.31 o 
  -3  -5   3     3527.90     3401.97     88.08 o 
  -2  -5   3      669.19      653.97     55.54 o 
  -1  -5   3     8459.75     8671.92    237.32 o 
   0  -5   3    10206.20    10520.27    203.52 o 
   1  -5   3      749.87      796.74     43.14 o 
   2  -5   3      527.94      476.10     19.93 o 
   3  -5   3    11266.37    11212.23     91.27 o 
   4  -5   3      673.76      646.99     24.91 o 
   5  -5   3      214.53      189.57     16.82 o 
   6  -5   3     4830.54     4604.24     74.91 o 
   7  -5   3    14242.23    14026.00    192.88 o 
   8  -5   3     4238.72     4315.86    145.56 o 
   9  -5   3     1402.37     1239.97    110.43 o 
 -10  -4   3       67.32       52.51     28.51 o 
  -9  -4   3     1652.55     1664.50    113.97 o 
  -8  -4   3     6921.38     6725.41    219.04 o 
  -7  -4   3     7923.10     8122.84    269.93 o 
  -6  -4   3      576.32      563.55     32.14 o 
  -5  -4   3     1634.28     1609.76     46.63 o 
  -4  -4   3     2622.88     2717.06     63.29 o 
  -3  -4   3     1280.34     1416.44     59.49 o 
  -2  -4   3     4852.81     4773.39    186.77 o 
  -1  -4   3    33341.17    33420.45    394.50 o 
   0  -4   3    21959.80    21522.13    387.01 o 
   1  -4   3     6945.16     6803.09    136.59 o 
   2  -4   3      109.59      125.96     10.40 o 
   3  -4   3     5941.91     5712.50     59.08 o 
   4  -4   3    15061.91    15104.16    149.16 o 
   5  -4   3    12532.51    12415.80    139.34 o 
   6  -4   3     5605.44     5572.22     76.02 o 
   7  -4   3      127.66      148.67     27.10 o 
   8  -4   3      227.53      179.03     28.06 o 
   9  -4   3       24.39      -14.83     18.38 o 
  10  -4   3        9.74       39.36     26.80 o 
 -10  -3   3      113.88      124.67     44.29 o 
  -9  -3   3      888.62      933.37     81.40 o 
  -8  -3   3     4667.64     4610.07    170.40 o 
  -7  -3   3     4985.17     4836.10    164.32 o 
  -6  -3   3       56.43       41.10     36.62 o 
  -5  -3   3     4791.66     4835.94     93.34 o 
  -4  -3   3    30438.63    29676.86    174.86 o 
  -3  -3   3    34509.77    34186.34    375.42 o 
  -2  -3   3    14246.98    14464.01    204.39 o 
  -1  -3   3     3658.28     4041.72     69.02 o 
   0  -3   3      564.13      519.49     27.13 o 
   1  -3   3     2859.37     2909.07     41.73 o 
   2  -3   3     3116.72     3234.22     63.61 o 
   3  -3   3     2818.04     3108.40     41.52 o 
   4  -3   3       26.08       27.81      4.85 o 
   5  -3   3     1367.80     1353.26     40.39 o 
   6  -3   3     2411.05     2306.15     43.21 o 
   7  -3   3      593.24      578.73     22.23 o 
   8  -3   3     2715.05     2798.54     89.36 o 
   9  -3   3       79.49      125.03     29.46 o 
  10  -3   3      111.93      113.54     34.87 o 
 -10  -2   3     4849.67     4586.92    193.74 o 
  -9  -2   3     1033.77     1024.10     79.49 o 
  -8  -2   3      906.29      810.57    102.32 o 
  -7  -2   3     4189.33     4024.40    105.40 o 
  -6  -2   3     9678.48     9585.69    198.78 o 
  -5  -2   3     6205.54     6312.82    132.66 o 
  -4  -2   3     3426.12     3654.90     60.37 o 
  -3  -2   3      272.23      302.89     18.52 o 
  -2  -2   3      228.63      259.39     12.91 o 
  -1  -2   3     3227.90     3185.62     50.11 o 
   0  -2   3     4664.06     4566.73     48.05 o 
   1  -2   3     2348.62     2290.87     39.79 o 
   2  -2   3      150.14      148.76     15.44 o 
   3  -2   3     2710.04     2738.80     43.26 o 
   4  -2   3      916.92      857.91     29.95 o 
   5  -2   3       48.10       44.73      9.78 o 
   6  -2   3        3.66        4.65      9.95 o 
   7  -2   3       16.58       31.23     12.54 o 
   8  -2   3      491.26      524.45     39.55 o 
   9  -2   3     4346.52     4536.24    109.95 o 
  10  -2   3     4298.15     4132.65    314.38 o 
 -10  -1   3      105.94      117.67     60.63 o 
  -9  -1   3       74.78       52.28     17.23 o 
  -8  -1   3        1.28        2.23     16.76 o 
  -7  -1   3        3.46       15.85      7.97 o 
  -6  -1   3       20.18       17.73      7.68 o 
  -5  -1   3      631.96      649.11     24.16 o 
  -4  -1   3     5569.58     5609.14     86.93 o 
  -3  -1   3     2813.29     2697.10     50.94 o 
  -2  -1   3     5930.13     6165.65     62.48 o 
  -1  -1   3      848.83      957.84     20.04 o 
   0  -1   3      115.66      189.56     10.83 o 
   1  -1   3     3160.86     3278.49     40.71 o 
   2  -1   3    13652.58    13817.50    184.79 o 
   3  -1   3    10654.93    10602.26    108.19 o 
   4  -1   3     1959.78     1951.20     74.07 o 
   5  -1   3     2666.57     2789.13     85.40 o 
   6  -1   3    14770.18    14867.46    167.67 o 
   7  -1   3    14400.40    14312.76    235.26 o 
   8  -1   3     7098.37     7208.51    133.65 o 
   9  -1   3     1223.42     1233.73     58.89 o 
  10  -1   3       85.25       26.22     21.98 o 
 -10   0   3      705.78      697.25    113.74 o 
  -9   0   3      264.82      338.44     76.06 o 
  -8   0   3       30.21       21.20     10.97 o 
  -7   0   3      159.24      146.49     13.98 o 
  -6   0   3       99.67      118.21      7.05 o 
  -5   0   3     1163.98     1161.10     31.58 o 
  -4   0   3      169.41      189.07     13.73 o 
  -3   0   3     1184.79     1302.17     36.68 o 
  -2   0   3    15316.49    15490.18    169.03 o 
  -1   0   3    47455.16    46855.39    220.66 o 
   0   0   3    50896.81    48001.40    397.60 o 
   1   0   3    12228.80    12326.19    104.37 o 
   2   0   3       64.37      106.17     13.66 o 
   3   0   3    14377.17    14278.20    127.15 o 
   4   0   3    16357.77    16186.98    121.43 o 
   5   0   3     7629.04     7736.41    100.51 o 
   6   0   3      388.20      392.61     23.69 o 
   7   0   3      799.30      867.14     39.95 o 
   8   0   3     1310.33     1426.48     70.55 o 
   9   0   3       43.35       11.05     17.84 o 
  10   0   3      784.08      760.81     90.06 o 
 -10   1   3      554.88      437.53     90.02 o 
  -9   1   3     2937.31     2910.10    216.33 o 
  -8   1   3     7009.80     7165.72    165.11 o 
  -7   1   3     4285.56     4419.29    103.05 o 
  -6   1   3      101.90      115.46     21.77 o 
  -5   1   3     6291.77     6493.61    109.62 o 
  -4   1   3    29918.30    31037.21    278.36 o 
  -3   1   3    27322.33    25892.82    406.80 o 
  -2   1   3     8433.44     8374.49     78.30 o 
  -1   1   3       34.72       57.16      7.56 o 
   0   1   3     3221.93     3074.37     61.68 o 
   1   1   3     5753.79     5678.52     94.04 o 
   2   1   3      233.51      246.98     18.82 o 
   3   1   3     3425.37     3335.69     62.23 o 
   4   1   3    11634.17    11805.25    136.66 o 
   5   1   3     7586.10     7694.10    149.56 o 
   6   1   3       66.82       87.11     11.36 o 
   7   1   3     4147.06     4191.36     90.38 o 
   8   1   3     5892.34     6015.29    158.80 o 
   9   1   3     6268.34     6432.34    187.45 o 
  10   1   3     1868.85     1787.10    137.03 o 
 -10   2   3     3475.49     3645.75    255.56 o 
  -9   2   3      392.35      424.00     61.86 o 
  -8   2   3      837.06      805.03     51.90 o 
  -7   2   3     7045.71     7505.55    222.45 o 
  -6   2   3     3216.77     3331.98    138.31 o 
  -5   2   3      139.29      134.66     19.06 o 
  -4   2   3     1879.76     1851.25     54.17 o 
  -3   2   3     6898.59     7018.72    122.66 o 
  -2   2   3     2438.20     2511.27     50.15 o 
  -1   2   3     2194.92     2113.05    104.80 o 
   0   2   3    24218.02    24132.10    745.31 o 
   1   2   3    33239.20    33523.86    309.65 o 
   2   2   3    22939.59    23371.53    310.32 o 
   3   2   3     3002.09     3046.51     73.39 o 
   4   2   3      619.81      589.18     30.69 o 
   5   2   3     4204.11     4139.86    120.18 o 
   6   2   3     2826.49     2954.00     85.91 o 
   7   2   3     1279.85     1360.21     61.61 o 
   8   2   3      369.65      345.79     42.65 o 
   9   2   3      939.02      950.69     94.62 o 
  10   2   3     1096.95      986.35    124.13 o 
 -10   3   3     1128.97     1159.67    108.38 o 
  -9   3   3      112.25      118.66     32.83 o 
  -8   3   3     1701.21     1763.67     84.17 o 
  -7   3   3     6655.50     6861.29    217.92 o 
  -6   3   3     8807.76     8868.26    232.40 o 
  -5   3   3     5169.50     5406.14    342.83 o 
  -4   3   3       86.63      110.70     10.70 o 
  -3   3   3    19754.50    19904.94    133.00 o 
  -2   3   3    11596.84    11346.57    106.20 o 
  -1   3   3    16680.71    17060.64    300.86 o 
   0   3   3     6260.50     6666.39    125.30 o 
   1   3   3       88.24       70.14     24.73 o 
   2   3   3      858.06      891.33     45.59 o 
   3   3   3      759.74      751.72     34.22 o 
   4   3   3      455.96      422.04     25.76 o 
   5   3   3       69.98       70.33     19.44 o 
   6   3   3      879.45      925.66     51.70 o 
   7   3   3     1379.61     1440.39     67.29 o 
   8   3   3     1276.83     1298.44     66.80 o 
   9   3   3      853.88      923.79     94.45 o 
 -10   4   3     4539.36     4573.69    226.16 o 
  -9   4   3     5037.93     5441.10    225.41 o 
  -8   4   3     2318.94     2314.95    139.70 o 
  -7   4   3      398.46      315.06     50.80 o 
  -6   4   3     1591.01     1481.99     99.90 o 
  -5   4   3      814.31      820.66     28.38 o 
  -4   4   3       48.22       71.48      9.22 o 
  -3   4   3     1582.63     1726.82     49.57 o 
  -2   4   3        1.06       24.99     11.20 o 
  -1   4   3     2687.58     2735.29     86.69 o 
   0   4   3     6766.02     7169.75    180.87 o 
   1   4   3     4389.62     4457.98    121.26 o 
   2   4   3      932.87      950.16     31.97 o 
   3   4   3       19.55       35.20     11.08 o 
   4   4   3       99.18       93.47     16.84 o 
   5   4   3      248.76      235.15     34.70 o 
   6   4   3       35.08       33.71     16.34 o 
   7   4   3     1095.03     1088.40     75.05 o 
   8   4   3      631.67      739.19     63.33 o 
   9   4   3      138.10      189.73     77.35 o 
  -9   5   3        5.91        2.56     21.18 o 
  -8   5   3      180.08      172.17     65.72 o 
  -7   5   3     1217.66     1248.40    101.20 o 
  -6   5   3      516.43      448.82     27.84 o 
  -5   5   3        7.39       13.46      6.98 o 
  -4   5   3      280.65      239.15     20.57 o 
  -3   5   3      749.41      749.19     40.04 o 
  -2   5   3     1120.02     1191.78     75.60 o 
  -1   5   3       22.90       58.09     53.11 o 
   0   5   3       81.24       76.39     17.99 o 
   1   5   3      612.22      672.06     64.05 o 
   2   5   3     1559.82     1621.82    102.77 o 
   3   5   3     8895.40     8915.79    325.31 o 
   4   5   3    10357.65    10371.67    271.44 o 
   5   5   3     6381.22     6589.42    225.08 o 
   6   5   3      387.63      380.16     58.78 o 
   7   5   3     2572.45     2627.57    152.50 o 
   8   5   3     5302.49     5330.89    222.54 o 
  -9   6   3      416.01      359.88     62.70 o 
  -8   6   3        9.31        1.43     20.00 o 
  -7   6   3       46.14       63.83     26.32 o 
  -6   6   3       34.97       78.26     45.03 o 
  -5   6   3     1622.54     1381.48    101.21 o 
  -4   6   3     2277.50     2350.60     86.09 o 
  -3   6   3     5006.17     5272.73    140.24 o 
  -2   6   3      179.94      191.98     27.02 o 
  -1   6   3     1784.03     2034.20    115.05 o 
   0   6   3    10470.59    10555.24    259.95 o 
   1   6   3    19303.65    19206.10    416.51 o 
   2   6   3    10782.83    11013.92    279.96 o 
   3   6   3     1953.22     1960.56    123.68 o 
   4   6   3      874.02      843.12     85.81 o 
   5   6   3     2915.83     2767.27    158.15 o 
   6   6   3      598.37      670.38     82.17 o 
   7   6   3      145.09      154.37     42.30 o 
  -8   7   3     1644.26     1525.56    124.01 o 
  -7   7   3     4832.60     4822.75    294.80 o 
  -6   7   3     5648.03     5405.06    217.85 o 
  -5   7   3     2511.75     2383.69    193.08 o 
  -4   7   3      321.88      267.98     33.39 o 
  -3   7   3     4763.50     4858.88    178.65 o 
  -2   7   3     8061.34     7963.50    229.12 o 
  -1   7   3     2114.05     2101.54    250.85 o 
   0   7   3      298.48      300.80     50.10 o 
   1   7   3     1282.92     1290.54    103.03 o 
   2   7   3      703.93      729.92     79.65 o 
   3   7   3       89.74       73.40     48.47 o 
   4   7   3     1945.42     1891.93    135.25 o 
   5   7   3     3782.82     3907.83    199.55 o 
   6   7   3     3204.49     3114.26    236.04 o 
   7   7   3      688.03      575.43     82.58 o 
  -7   8   3       85.56       89.38     94.50 o 
  -6   8   3     1556.32     1665.60    128.10 o 
  -5   8   3     1536.95     1490.85    117.65 o 
  -4   8   3      225.15      257.25     48.15 o 
  -3   8   3     1144.94     1123.20     75.77 o 
  -2   8   3     3547.23     3707.63    140.68 o 
  -1   8   3     2138.45     2077.82    160.17 o 
   0   8   3      348.72      322.51     53.81 o 
   1   8   3     2144.28     2060.37    111.72 o 
   2   8   3     4760.40     4910.26    216.95 o 
   3   8   3     3833.51     4013.90    201.62 o 
   4   8   3     2518.11     2413.07    200.52 o 
   5   8   3      637.11      568.59     85.42 o 
   6   8   3      120.24      164.57     87.10 o 
  -5   9   3     3417.98     3138.12    178.15 o 
  -4   9   3     2629.88     2471.66    156.12 o 
  -3   9   3      142.87      101.16     35.68 o 
  -2   9   3      276.42      283.90     44.34 o 
  -1   9   3      930.07      883.21     91.07 o 
   0   9   3      371.59      341.77     60.06 o 
   1   9   3     1027.97      977.60     82.01 o 
   2   9   3      628.53      683.21     87.76 o 
   3   9   3      858.40      775.11    122.59 o 
   4   9   3     1398.61     1289.81    126.13 o 
  -3  10   3      230.05      159.11     44.72 o 
  -2  10   3        5.68       13.49     18.55 o 
  -1  10   3       72.16       48.65     23.85 o 
   0  10   3      349.70      378.55     53.93 o 
   1  10   3     1372.17     1142.87    116.40 o 
   2  10   3     1087.61      927.25    121.65 o 
  -1 -12   4     1013.46      940.20    104.70 o 
   0 -12   4     2900.49     2970.13    181.99 o 
   1 -12   4     4906.48     4997.69    230.09 o 
  -4 -11   4     1149.82     1377.97    129.90 o 
  -3 -11   4     6239.82     6365.91    268.95 o 
  -2 -11   4     7128.27     7271.00    280.83 o 
  -1 -11   4     5451.56     5685.07    242.40 o 
   0 -11   4      216.61      214.94     47.37 o 
   1 -11   4      664.75      679.90     81.07 o 
   2 -11   4      753.29      691.06     80.61 o 
   3 -11   4      465.23      450.71     64.56 o 
   4 -11   4        3.27       -4.21     17.05 o 
  -6 -10   4     1736.81     1924.05    154.62 o 
  -5 -10   4     4124.09     4598.18    229.67 o 
  -4 -10   4     1185.90     1273.86    120.35 o 
  -3 -10   4      168.78      196.78     49.46 o 
  -2 -10   4        0.02        8.21     17.44 o 
  -1 -10   4       25.31       29.91     23.15 o 
   0 -10   4      368.41      328.68     56.69 o 
   1 -10   4     1384.43     1363.18    106.94 o 
   2 -10   4     1403.36     1374.27    142.57 o 
   3 -10   4     1061.32      921.24     86.87 o 
   4 -10   4      224.42      264.42     46.94 o 
   5 -10   4      104.30      120.72     33.23 o 
   6 -10   4       39.52       39.44     31.57 o 
  -7  -9   4      291.04      318.64     66.08 o 
  -6  -9   4      758.63      802.81     96.27 o 
  -5  -9   4      233.99      184.45     47.30 o 
  -4  -9   4        0.35       22.48     24.19 o 
  -3  -9   4     1175.47     1187.15    104.86 o 
  -2  -9   4     1816.79     1949.44    128.68 o 
  -1  -9   4     1584.52     1506.80    110.07 o 
   0  -9   4     1932.22     1930.95    126.49 o 
   1  -9   4     1158.70     1209.73     54.64 o 
   2  -9   4      505.71      482.85     34.36 o 
   3  -9   4     1971.80     1916.94    115.02 o 
   4  -9   4      435.29      420.31     75.38 o 
   5  -9   4      526.75      533.19     63.92 o 
   6  -9   4       11.22       14.40     41.17 o 
   7  -9   4     2039.25     1917.04    111.96 o 
  -8  -8   4     1585.26     1530.93    131.82 o 
  -7  -8   4     1441.28     1497.35    127.76 o 
  -6  -8   4       13.49        8.54     29.55 o 
  -5  -8   4       47.63      -11.51     19.73 o 
  -4  -8   4        0.17       11.27     14.66 o 
  -3  -8   4       38.84       27.23     14.44 o 
  -2  -8   4      829.20      923.71     83.00 o 
  -1  -8   4     4527.01     4485.04    175.70 o 
   0  -8   4    10157.90    10317.41    257.60 o 
   1  -8   4     6940.63     7057.44    105.87 o 
   2  -8   4     4949.47     4865.80    105.18 o 
   3  -8   4      197.73      234.67     42.12 o 
   4  -8   4     2121.73     2172.93     86.65 o 
   5  -8   4     3670.25     3816.36    110.61 o 
   6  -8   4     2676.71     2823.18    188.64 o 
   7  -8   4        7.76       -8.42     19.01 o 
   8  -8   4      648.98      717.96     92.00 o 
  -9  -7   4     1349.77     1182.69    114.27 o 
  -8  -7   4     2272.33     2214.78    157.25 o 
  -7  -7   4     1701.26     1719.26    127.67 o 
  -6  -7   4     2683.36     2636.70    170.89 o 
  -5  -7   4      132.30      115.50     38.32 o 
  -4  -7   4     1281.57     1363.22     87.98 o 
  -3  -7   4     7732.01     7624.79    258.14 o 
  -2  -7   4    14062.95    14364.09    300.58 o 
  -1  -7   4     5341.49     5379.63    138.70 o 
   0  -7   4       15.27        9.26     15.78 o 
   1  -7   4     2065.83     1996.86     51.21 o 
   2  -7   4     1405.63     1323.54     44.92 o 
   3  -7   4       50.46       54.67     13.52 o 
   4  -7   4     3845.76     3813.04    104.85 o 
   5  -7   4     4660.89     4862.91    104.14 o 
   6  -7   4     4868.66     5079.71    106.77 o 
   7  -7   4      443.70      388.83     55.95 o 
   8  -7   4     1359.96     1298.65     88.91 o 
  -9  -6   4     3126.46     3015.71    170.90 o 
  -8  -6   4      315.17      270.66     52.22 o 
  -7  -6   4       37.47        2.39     19.40 o 
  -6  -6   4     1892.91     1893.07     81.93 o 
  -5  -6   4     2901.23     2791.32    101.70 o 
  -4  -6   4       26.83       37.82     16.46 o 
  -3  -6   4     1973.44     1837.14     76.23 o 
  -2  -6   4     7706.21     7501.59    138.47 o 
  -1  -6   4     2350.64     2392.49     60.93 o 
   0  -6   4     2908.03     2756.65     64.04 o 
   1  -6   4    19929.00    19948.33    297.73 o 
   2  -6   4    18753.69    18207.15    186.61 o 
   3  -6   4    14978.01    14854.51    174.14 o 
   4  -6   4     1993.57     2023.17     43.15 o 
   5  -6   4      335.06      334.02     23.01 o 
   6  -6   4     1588.03     1721.44     55.45 o 
   7  -6   4     2580.19     2290.25    127.55 o 
   8  -6   4     1358.04     1258.05    100.36 o 
   9  -6   4       84.85       47.85     28.47 o 
 -10  -5   4       93.69       72.08     26.65 o 
  -9  -5   4      958.77      967.52     91.64 o 
  -8  -5   4       16.27       27.63     59.26 o 
  -7  -5   4     6719.16     6677.47    417.18 o 
  -6  -5   4     7092.65     7106.98    128.45 o 
  -5  -5   4    16214.88    16071.27    237.80 o 
  -4  -5   4     5427.52     5234.15    176.81 o 
  -3  -5   4       63.93       59.28     12.98 o 
  -2  -5   4    11553.88    11610.83    309.81 o 
  -1  -5   4    22047.78    21378.08    425.59 o 
   0  -5   4    17514.68    17482.21    311.33 o 
   1  -5   4     2694.77     2755.83     66.69 o 
   2  -5   4      626.98      651.34     37.00 o 
   3  -5   4      113.21      104.78     10.26 o 
   4  -5   4       34.33       27.45      6.61 o 
   5  -5   4      913.88      936.20     32.83 o 
   6  -5   4      123.14      133.91     10.81 o 
   7  -5   4      289.37      297.42     34.68 o 
   8  -5   4      100.15      160.47     31.66 o 
   9  -5   4      378.38      442.65     62.92 o 
 -10  -4   4     3565.24     3443.07    168.47 o 
  -9  -4   4     7947.47     8033.64    247.73 o 
  -8  -4   4    10557.87    10720.93    274.38 o 
  -7  -4   4     2841.89     2695.41    118.37 o 
  -6  -4   4     2107.43     1980.32    106.74 o 
  -5  -4   4     1203.15     1194.92     34.09 o 
  -4  -4   4     3043.07     3202.52     83.34 o 
  -3  -4   4       86.36       70.28     22.30 o 
  -2  -4   4     2831.98     3405.71     88.65 o 
  -1  -4   4      184.38      176.02     19.60 o 
   0  -4   4       37.35       43.08     10.34 o 
   1  -4   4     1549.15     1544.08     36.05 o 
   2  -4   4     8084.97     7915.82     71.99 o 
   3  -4   4     4875.72     4879.17     71.21 o 
   4  -4   4     2802.38     2787.55     42.00 o 
   5  -4   4      338.79      337.39     18.91 o 
   6  -4   4      582.10      612.83     33.18 o 
   7  -4   4      345.55      290.88     28.35 o 
   8  -4   4     1036.17     1095.49     76.45 o 
   9  -4   4      644.67      652.14     61.82 o 
 -10  -3   4      412.56      367.90     60.46 o 
  -9  -3   4      279.81      324.18     48.46 o 
  -8  -3   4        0.36        3.99     13.88 o 
  -7  -3   4       71.03       64.44     15.77 o 
  -6  -3   4     5146.34     5115.66    242.49 o 
  -5  -3   4      719.12      667.52     45.51 o 
  -4  -3   4     3132.81     3039.07    102.41 o 
  -3  -3   4     1306.85     1393.76     35.53 o 
  -2  -3   4        8.66        6.66      4.86 o 
  -1  -3   4      957.13      918.90     25.75 o 
   0  -3   4     1315.74     1337.40     28.37 o 
   1  -3   4     1955.44     2250.49     55.86 o 
   2  -3   4     1295.97     1520.29     36.92 o 
   3  -3   4     7529.94     7639.63    174.22 o 
   4  -3   4    12104.02    12216.04    151.99 o 
   5  -3   4     9744.84     9602.41    115.33 o 
   6  -3   4    14032.13    14158.29    177.60 o 
   7  -3   4        2.47        9.80      9.17 o 
   8  -3   4     1930.35     2063.71     76.07 o 
   9  -3   4     5638.87     5831.82    179.72 o 
  10  -3   4     2923.20     3344.50    184.72 o 
 -10  -2   4       17.39        1.97     15.54 o 
  -9  -2   4      864.48      746.47     66.17 o 
  -8  -2   4     2120.60     2096.74     90.86 o 
  -7  -2   4     2271.76     2166.97     74.42 o 
  -6  -2   4      435.37      426.19     29.09 o 
  -5  -2   4     1511.03     1611.38     47.27 o 
  -4  -2   4     3041.38     3221.95     67.55 o 
  -3  -2   4     6642.96     6668.77     70.67 o 
  -2  -2   4    16971.85    17054.55    117.76 o 
  -1  -2   4      229.67      181.82     10.56 o 
   0  -2   4     5723.36     5906.40     60.61 o 
   1  -2   4    28239.69    27964.96    294.43 o 
   2  -2   4    26046.30    25807.27    159.46 o 
   3  -2   4    22131.49    22473.41    227.41 o 
   4  -2   4     2589.50     2578.98     44.54 o 
   5  -2   4      303.80      315.98     20.96 o 
   6  -2   4     8563.27     8719.08    146.42 o 
   7  -2   4      478.81      486.68     36.63 o 
   8  -2   4        1.06       12.07     10.77 o 
   9  -2   4     1018.43     1119.28     79.20 o 
  10  -2   4     3916.75     4157.52    157.74 o 
 -10  -1   4        4.22       86.13     45.18 o 
  -9  -1   4       13.07       24.03     20.44 o 
  -8  -1   4      228.98      258.03     30.20 o 
  -7  -1   4     4916.25     4935.08     80.81 o 
  -6  -1   4    14391.76    14322.03    157.16 o 
  -5  -1   4    22872.44    22745.85    192.27 o 
  -4  -1   4     6142.15     6156.58     70.30 o 
  -3  -1   4      501.47      543.38     16.50 o 
  -2  -1   4    15613.29    15389.05    157.58 o 
  -1  -1   4    17179.61    16614.76    233.03 o 
   0  -1   4     4936.80     4756.93     57.42 o 
   1  -1   4        0.50       16.99      5.18 o 
   2  -1   4     1028.32      870.56     25.24 o 
   3  -1   4     7548.97     7510.31    124.80 o 
   4  -1   4       61.54       66.61     10.98 o 
   5  -1   4     4865.76     4775.12    117.55 o 
   6  -1   4     8040.83     7990.11    146.83 o 
   7  -1   4    19632.82    18815.56    310.27 o 
   8  -1   4     2554.28     2632.46    120.90 o 
   9  -1   4       44.76       42.21     16.74 o 
  10  -1   4     2007.42     1833.01    139.06 o 
 -10   0   4     1399.32     1400.48    163.62 o 
  -9   0   4     6589.73     6656.49    336.65 o 
  -8   0   4     5554.07     5724.78    210.28 o 
  -7   0   4     2452.42     2351.97     98.43 o 
  -6   0   4        0.03        7.61      3.22 o 
  -5   0   4     4176.62     4133.28     75.14 o 
  -4   0   4     2911.58     2776.13     47.73 o 
  -3   0   4      635.01      664.27     19.76 o 
  -2   0   4    11481.26    11721.16     94.03 o 
  -1   0   4    25062.48    24354.34    265.57 o 
   0   0   4    14953.08    14677.68    134.62 o 
   1   0   4       88.26      104.32     12.07 o 
   2   0   4     7837.19     7473.28    107.65 o 
   3   0   4    23305.64    22724.42    367.64 o 
   4   0   4    24953.03    25833.54    182.12 o 
   5   0   4     8087.77     8189.52    118.92 o 
   6   0   4     1306.93     1325.96     40.83 o 
   7   0   4      435.29      471.46     23.32 o 
   8   0   4      129.34      158.37     30.05 o 
   9   0   4       16.75       20.90     17.63 o 
  10   0   4       23.01       46.95     40.50 o 
 -10   1   4      102.29       75.35     47.16 o 
  -9   1   4     1440.45     1418.84    112.76 o 
  -8   1   4     2931.22     2926.72    212.54 o 
  -7   1   4      914.46      971.41     43.36 o 
  -6   1   4     1216.66     1164.43     54.50 o 
  -5   1   4    17044.23    17505.72    239.16 o 
  -4   1   4    25293.63    24902.49    384.43 o 
  -3   1   4    26762.16    26269.38    497.05 o 
  -2   1   4     6054.71     6451.60     81.65 o 
  -1   1   4     4653.54     4543.89     62.90 o 
   0   1   4    10423.30    10543.89    131.30 o 
   1   1   4     6733.90     6856.69     90.47 o 
   2   1   4     1943.81     2045.75     57.40 o 
   3   1   4      690.24      854.87     46.05 o 
   4   1   4      800.99      802.12     34.29 o 
   5   1   4     2493.79     2553.14     68.01 o 
   6   1   4     1162.78     1130.46     43.59 o 
   7   1   4     1037.86     1079.25     46.39 o 
   8   1   4      413.39      435.07     69.41 o 
   9   1   4        0.15        4.29     16.82 o 
 -10   2   4     1011.42     1063.83    105.95 o 
  -9   2   4      190.01      256.41     50.36 o 
  -8   2   4     4729.44     4943.68    200.76 o 
  -7   2   4     7615.87     7382.29    159.34 o 
  -6   2   4     6984.22     6922.89    150.65 o 
  -5   2   4     3349.60     3391.95    143.73 o 
  -4   2   4       90.07      111.98     15.03 o 
  -3   2   4        7.79       14.47      5.89 o 
  -2   2   4      246.16      213.11     20.24 o 
  -1   2   4     1881.73     1858.90     55.89 o 
   0   2   4     1087.47     1117.29     39.35 o 
   1   2   4       16.97       13.03     10.91 o 
   2   2   4     2826.25     2787.28     74.37 o 
   3   2   4     1366.91     1321.05     54.67 o 
   4   2   4     1081.76     1043.00     47.74 o 
   5   2   4      176.46      177.49     21.20 o 
   6   2   4       58.69       43.53     14.10 o 
   7   2   4     1691.39     1626.69     68.81 o 
   8   2   4     1895.44     1777.23    100.12 o 
   9   2   4     2894.53     3140.47    139.77 o 
 -10   3   4      579.44      608.33     82.75 o 
  -9   3   4      108.51      103.28     35.58 o 
  -8   3   4        2.61       -4.92     24.24 o 
  -7   3   4      102.64      111.37     26.25 o 
  -6   3   4      383.10      330.62     37.66 o 
  -5   3   4     2465.62     2475.47     95.61 o 
  -4   3   4     1883.13     1805.88     36.68 o 
  -3   3   4     2293.66     2339.99     50.00 o 
  -2   3   4      737.40      715.06     30.56 o 
  -1   3   4      378.75      411.68     28.55 o 
   0   3   4      360.04      455.85     39.04 o 
   1   3   4     1772.94     1914.15     78.26 o 
   2   3   4     2629.90     2678.35     73.19 o 
   3   3   4      993.54     1050.34     62.62 o 
   4   3   4     1041.26     1029.93     50.57 o 
   5   3   4     6909.01     7183.70    170.13 o 
   6   3   4    15107.05    15099.58    219.43 o 
   7   3   4     7715.06     7942.62    161.18 o 
   8   3   4     2672.71     2481.59    120.14 o 
   9   3   4       28.55       29.82     21.74 o 
  -9   4   4        9.71      -12.99     45.12 o 
  -8   4   4      522.36      612.07     74.60 o 
  -7   4   4        1.89       27.82     23.58 o 
  -6   4   4       30.75       -4.62     38.33 o 
  -5   4   4       28.15       37.72      8.00 o 
  -4   4   4      165.18      162.19     14.55 o 
  -3   4   4     3725.03     3697.77     73.97 o 
  -2   4   4    13092.29    12953.94    250.94 o 
  -1   4   4    13907.88    13613.16    307.15 o 
   0   4   4     6944.72     6780.08    128.61 o 
   1   4   4      551.27      650.64     61.75 o 
   2   4   4     4894.10     4940.16    160.11 o 
   3   4   4    13296.14    13418.95    212.33 o 
   4   4   4    12025.30    11907.37    192.75 o 
   5   4   4     2347.66     2460.73    108.98 o 
   6   4   4      310.75      313.58     33.10 o 
   7   4   4     1628.98     1623.32     76.48 o 
   8   4   4       78.96       74.45     65.33 o 
  -9   5   4     1711.43     1626.98    130.74 o 
  -8   5   4     1322.43     1272.84    111.76 o 
  -7   5   4      168.69      124.06     38.77 o 
  -6   5   4     1141.08     1217.05     98.93 o 
  -5   5   4     7650.05     7560.52    209.58 o 
  -4   5   4    17687.42    17532.62    264.41 o 
  -3   5   4     4377.81     4568.31    126.98 o 
  -2   5   4     1092.25     1088.35     76.19 o 
  -1   5   4     1065.37     1082.31     62.21 o 
   0   5   4     6280.69     6527.84    197.54 o 
   1   5   4     1174.77     1225.77     90.91 o 
   2   5   4      161.25      201.41     41.79 o 
   3   5   4     4369.03     4230.64    174.39 o 
   4   5   4     4234.68     3884.61    172.39 o 
   5   5   4       70.24       58.20     30.50 o 
   6   5   4      867.87      923.32     90.54 o 
   7   5   4     5376.60     5392.07    221.48 o 
   8   5   4     6524.83     6175.49    408.43 o 
  -8   6   4     1719.23     1753.84    134.10 o 
  -7   6   4     4566.74     4240.19    200.19 o 
  -6   6   4      976.53      840.03    114.94 o 
  -5   6   4      506.68      508.87    106.71 o 
  -4   6   4     1043.46     1023.53     49.82 o 
  -3   6   4     3432.68     3509.93    121.27 o 
  -2   6   4      240.81      251.46     41.16 o 
  -1   6   4     5763.74     5857.13    195.37 o 
   0   6   4    11424.37    11493.14    282.43 o 
   1   6   4     8336.14     8246.49    248.37 o 
   2   6   4     1995.75     2060.22    129.89 o 
   3   6   4      128.54      129.23     36.65 o 
   4   6   4     1509.96     1407.37    155.21 o 
   5   6   4     5678.90     5587.13    288.36 o 
   6   6   4     2360.89     2246.47    183.89 o 
   7   6   4      602.87      525.86     78.26 o 
  -7   7   4     3464.18     3184.88    180.48 o 
  -6   7   4     2018.89     1887.61    135.51 o 
  -5   7   4       50.12       10.54     24.13 o 
  -4   7   4     2445.76     2547.57    104.25 o 
  -3   7   4     8521.80     8799.55    205.85 o 
  -2   7   4     6204.45     6318.22    211.09 o 
  -1   7   4     1944.33     1976.15    122.90 o 
   0   7   4      781.20      719.42     91.12 o 
   1   7   4       28.26        3.14     21.34 o 
   2   7   4       15.69       -3.41     18.89 o 
   3   7   4       68.35       83.53     76.42 o 
   4   7   4        3.51        9.15     19.66 o 
   5   7   4      146.11      111.06     39.97 o 
   6   7   4      595.37      476.14     75.52 o 
  -6   8   4      700.69      873.85    158.38 o 
  -5   8   4     1471.07     1567.32    126.30 o 
  -4   8   4      147.91      185.43     44.81 o 
  -3   8   4      190.61      165.59     54.89 o 
  -2   8   4      208.40      170.24     33.75 o 
  -1   8   4      711.02      828.13     86.20 o 
   0   8   4     1014.63     1038.91     99.21 o 
   1   8   4      696.03      795.35    115.91 o 
   2   8   4      168.48      147.46     43.36 o 
   3   8   4       62.27       38.23     30.83 o 
   4   8   4       98.24       95.27     51.16 o 
   5   8   4       65.90       69.78     35.67 o 
  -4   9   4      362.47      448.22     85.63 o 
  -3   9   4      278.54      352.37     63.56 o 
  -2   9   4      130.77      115.06     31.76 o 
  -1   9   4      141.26      109.90     38.73 o 
   0   9   4       15.93       10.87     19.98 o 
   1   9   4      281.29      244.21     62.99 o 
   2   9   4     1967.05     1971.59    191.45 o 
   3   9   4     3090.18     3235.33    197.48 o 
  -1 -12   5      225.94      179.96     47.64 o 
   0 -12   5      414.52      398.70     80.97 o 
   1 -12   5      173.57      180.32     56.97 o 
  -4 -11   5     1852.09     2072.29    157.37 o 
  -3 -11   5     2696.48     2787.19    178.72 o 
  -2 -11   5     1053.90     1168.89    112.20 o 
  -1 -11   5      173.51      148.86     45.15 o 
   0 -11   5       43.44       82.59     31.01 o 
   1 -11   5      319.91      386.25     61.81 o 
   2 -11   5      871.45      917.55     93.74 o 
   3 -11   5      228.87      203.02     42.88 o 
   4 -11   5      849.68      728.91     81.16 o 
  -6 -10   5     1502.95     1562.31    139.14 o 
  -5 -10   5     2575.60     2786.46    177.92 o 
  -4 -10   5     1585.15     1601.16    203.93 o 
  -3 -10   5     1104.40      974.74    120.85 o 
  -2 -10   5     1152.08     1143.56    105.95 o 
  -1 -10   5      245.90      259.45     51.97 o 
   0 -10   5      160.49      132.83     38.32 o 
   1 -10   5       75.46       92.00     38.10 o 
   2 -10   5     5043.54     4996.72    201.44 o 
   3 -10   5     2043.29     2093.29    154.30 o 
   4 -10   5     2865.00     2864.79    149.43 o 
   5 -10   5      698.91      773.14     90.77 o 
   6 -10   5      245.71      250.14     54.25 o 
  -7  -9   5     1211.82     1037.58    111.33 o 
  -6  -9   5     2566.76     2718.49    175.81 o 
  -5  -9   5     2888.28     2790.34    169.05 o 
  -4  -9   5     4121.28     4299.85    202.40 o 
  -3  -9   5     1805.60     1837.70    129.46 o 
  -2  -9   5      293.84      278.77     68.23 o 
  -1  -9   5     1397.95     1361.07    104.02 o 
   0  -9   5     2409.24     2329.20    148.45 o 
   1  -9   5      586.78      595.30     67.67 o 
   2  -9   5       26.52       15.69     18.18 o 
   3  -9   5     1455.61     1456.06     99.38 o 
   4  -9   5     1803.39     1712.70    106.89 o 
   5  -9   5        1.08      -15.94     15.94 o 
   6  -9   5     3289.74     3117.95    172.91 o 
   7  -9   5     3560.05     3534.64    188.05 o 
  -8  -8   5     2517.72     2555.02    168.94 o 
  -7  -8   5     1498.16     1712.09    177.47 o 
  -6  -8   5      856.57      918.74     96.70 o 
  -5  -8   5        1.12       -4.77     17.21 o 
  -4  -8   5      340.60      340.59     55.14 o 
  -3  -8   5      201.74      163.76     25.07 o 
  -2  -8   5      869.70      822.03     63.28 o 
  -1  -8   5     6392.48     6323.18    115.28 o 
   0  -8   5    11539.12    11731.78    274.94 o 
   1  -8   5     6436.66     6699.86    320.60 o 
   2  -8   5      262.90      241.48     43.09 o 
   3  -8   5     6906.66     6912.36    329.80 o 
   4  -8   5     8204.92     8432.68    189.36 o 
   5  -8   5     7321.27     7482.77    231.22 o 
   6  -8   5     3200.86     3040.41    188.96 o 
   7  -8   5        2.36        3.62     36.74 o 
   8  -8   5      247.63      282.48     65.87 o 
  -8  -7   5     2273.42     2122.69    146.08 o 
  -7  -7   5     2789.22     2872.13    163.30 o 
  -6  -7   5      192.36      202.49     46.66 o 
  -5  -7   5     2542.81     2337.09    100.42 o 
  -4  -7   5    14903.24    14839.35    410.53 o 
  -3  -7   5    19730.68    19961.10    693.17 o 
  -2  -7   5    12251.87    12306.05    265.84 o 
  -1  -7   5     1926.04     2003.10     84.59 o 
   0  -7   5      977.75      897.96     70.52 o 
   1  -7   5     5124.07     5202.98    164.11 o 
   2  -7   5     3751.35     3775.64    103.93 o 
   3  -7   5     1297.15     1268.06     53.15 o 
   4  -7   5      142.47      123.76     16.84 o 
   5  -7   5      252.55      252.76     31.12 o 
   6  -7   5       10.29      -16.66     46.08 o 
   7  -7   5      793.74      836.82     85.18 o 
   8  -7   5     1237.43     1276.06     91.53 o 
  -9  -6   5     1463.38     1504.05    120.68 o 
  -8  -6   5      160.70      139.70     70.09 o 
  -7  -6   5     8194.40     7720.11    252.22 o 
  -6  -6   5     9011.66     8886.02    259.13 o 
  -5  -6   5     5187.88     4962.88    151.68 o 
  -4  -6   5     1420.54     1497.57    108.05 o 
  -3  -6   5       38.25       46.78     15.14 o 
  -2  -6   5       93.98       66.68     14.73 o 
  -1  -6   5       54.03       58.16      9.09 o 
   0  -6   5      746.35      664.92     42.38 o 
   1  -6   5     4442.72     4545.32    130.08 o 
   2  -6   5     3341.46     3385.29     79.13 o 
   3  -6   5       13.06       19.41      7.87 o 
   4  -6   5      569.62      544.65     30.78 o 
   5  -6   5     2339.93     2404.65     78.85 o 
   6  -6   5     1475.08     1398.74    100.78 o 
   7  -6   5      255.85      242.58     44.90 o 
   8  -6   5      166.26      118.28     29.17 o 
   9  -6   5      671.24      551.11     62.75 o 
  -9  -5   5      814.04      839.99     84.96 o 
  -8  -5   5      386.47      407.85     57.59 o 
  -7  -5   5      296.32      303.27     49.44 o 
  -6  -5   5     1279.95     1349.04     95.63 o 
  -5  -5   5      229.92      240.61     20.10 o 
  -4  -5   5      780.01      778.19     39.40 o 
  -3  -5   5     5808.63     5815.89    126.10 o 
  -2  -5   5     8118.32     8065.59    117.09 o 
  -1  -5   5     6436.17     6269.08    237.99 o 
   0  -5   5     1776.74     1908.22     70.51 o 
   1  -5   5     1085.56     1170.22     35.88 o 
   2  -5   5      566.73      628.80     27.14 o 
   3  -5   5      308.50      323.59     20.54 o 
   4  -5   5      303.88      298.04     21.76 o 
   5  -5   5       96.83      121.98      9.83 o 
   6  -5   5     3136.97     2952.08    106.14 o 
   7  -5   5     7533.63     7333.65    229.47 o 
   8  -5   5     4853.83     4770.35    166.47 o 
   9  -5   5     1540.08     1489.84     98.19 o 
 -10  -4   5     1245.29     1350.73    155.51 o 
  -9  -4   5     2108.72     2159.03    128.39 o 
  -8  -4   5     2901.02     2846.82    141.57 o 
  -7  -4   5       35.76       33.24     21.40 o 
  -6  -4   5      817.29      886.84     72.26 o 
  -5  -4   5      719.15      675.59     25.71 o 
  -4  -4   5     2068.85     2178.08     58.27 o 
  -3  -4   5      741.29      740.48     36.76 o 
  -2  -4   5     3296.72     3386.84     70.73 o 
  -1  -4   5    14014.42    14551.45    152.74 o 
   0  -4   5    18464.74    18642.42    200.19 o 
   1  -4   5     8645.11     8380.60     91.86 o 
   2  -4   5      307.61      296.48     16.25 o 
   3  -4   5     3512.24     3568.93     60.58 o 
   4  -4   5     8532.46     8781.86    154.18 o 
   5  -4   5     5321.15     5378.43    172.10 o 
   6  -4   5     1172.76     1174.57    162.83 o 
   7  -4   5       11.48      -26.95     26.95 o 
   8  -4   5     1365.60     1344.61     88.01 o 
   9  -4   5      536.76      520.68     58.63 o 
 -10  -3   5      672.70      802.73     88.84 o 
  -9  -3   5      404.37      371.77     53.03 o 
  -8  -3   5     3753.29     3814.74    152.53 o 
  -7  -3   5       73.72       70.58     16.98 o 
  -6  -3   5      475.26      423.25     47.85 o 
  -5  -3   5      780.38      789.34     43.28 o 
  -4  -3   5    11458.94    11503.56    110.25 o 
  -3  -3   5    20798.97    20772.97    139.49 o 
  -2  -3   5    14605.58    14077.25    147.50 o 
  -1  -3   5     1178.72     1210.71     34.43 o 
   0  -3   5     3619.18     3808.45     57.30 o 
   1  -3   5     1848.48     1620.17     34.45 o 
   2  -3   5      215.14      159.10     13.26 o 
   3  -3   5     1136.36     1101.77     55.59 o 
   4  -3   5     8068.95     7835.02    147.49 o 
   5  -3   5     5347.90     5391.97    285.56 o 
   6  -3   5      973.94     1019.22     31.71 o 
   7  -3   5      716.82      765.09     42.80 o 
   8  -3   5     5890.74     5875.64    223.54 o 
   9  -3   5     8212.92     8520.61    226.83 o 
 -10  -2   5     2244.12     2335.48    207.19 o 
  -9  -2   5     1102.51     1092.98     96.11 o 
  -8  -2   5      445.15      418.75     40.89 o 
  -7  -2   5     1061.41     1045.75     39.53 o 
  -6  -2   5     3886.96     3763.77     97.14 o 
  -5  -2   5     1633.83     1592.89     44.59 o 
  -4  -2   5     2611.06     2895.02     46.81 o 
  -3  -2   5     1037.57      866.30     23.49 o 
  -2  -2   5     4274.18     4273.62     55.60 o 
  -1  -2   5      357.83      393.98     15.81 o 
   0  -2   5    11957.30    11821.06    171.70 o 
   1  -2   5    40353.05    40092.49    204.47 o 
   2  -2   5    30907.39    29975.35    526.45 o 
   3  -2   5     7118.54     7460.46    141.93 o 
   4  -2   5     1426.69     1418.27     40.59 o 
   5  -2   5     3192.17     3151.79     58.63 o 
   6  -2   5     9704.22     9827.84    151.38 o 
   7  -2   5     3700.63     3863.95    194.11 o 
   8  -2   5      220.83      193.96     35.52 o 
   9  -2   5      108.98      132.77     30.50 o 
 -10  -1   5      725.97      840.17    133.01 o 
  -9  -1   5       27.75       41.44     23.62 o 
  -8  -1   5      274.32      243.04     37.28 o 
  -7  -1   5    13416.41    11960.27    500.32 o 
  -6  -1   5     6059.13     5932.01     64.79 o 
  -5  -1   5     7526.99     7547.62     99.92 o 
  -4  -1   5       82.88      105.24      9.39 o 
  -3  -1   5    10279.01    10114.83    123.90 o 
  -2  -1   5    27524.41    26541.36    308.06 o 
  -1  -1   5    39737.05    39926.61    214.96 o 
   0  -1   5    16165.90    16560.71    184.68 o 
   1  -1   5     1094.99     1258.71     33.21 o 
   2  -1   5       96.78       64.87      7.59 o 
   3  -1   5      348.32      364.02     17.98 o 
   4  -1   5      417.45      397.89     29.63 o 
   5  -1   5     4123.26     3843.33    139.90 o 
   6  -1   5       37.09       38.16     13.56 o 
   7  -1   5      262.43      315.76     48.13 o 
   8  -1   5      606.46      553.00     56.35 o 
   9  -1   5      490.77      478.32     53.82 o 
 -10   0   5     6314.53     6857.78    370.64 o 
  -9   0   5     8787.27     8759.92    285.69 o 
  -8   0   5     7379.83     7213.62    444.77 o 
  -7   0   5       86.64       83.03     29.71 o 
  -6   0   5     1391.04     1411.64     40.48 o 
  -5   0   5     3884.80     3703.66     67.89 o 
  -4   0   5     7993.59     7915.22    119.59 o 
  -3   0   5       54.36       61.11      6.89 o 
  -2   0   5       88.13      114.73      9.76 o 
  -1   0   5      103.07      113.83     10.05 o 
   0   0   5     1551.36     1567.59     35.82 o 
   1   0   5     2731.94     2610.96     64.44 o 
   2   0   5    11717.05    11788.96    133.16 o 
   3   0   5     2483.32     2358.64     66.39 o 
   4   0   5      592.96      631.71     30.21 o 
   5   0   5      341.13      346.74     21.33 o 
   6   0   5      350.85      367.17     17.92 o 
   7   0   5      128.73      137.06     27.72 o 
   8   0   5       23.03       21.95     17.24 o 
   9   0   5       13.38       16.47     13.22 o 
 -10   1   5       55.09       87.70     32.95 o 
  -9   1   5      511.66      518.82     72.23 o 
  -8   1   5       98.82       35.30     61.24 o 
  -7   1   5       60.11       67.25     14.61 o 
  -6   1   5     2973.30     2853.29     89.00 o 
  -5   1   5     1976.51     1957.09     75.13 o 
  -4   1   5      845.74      831.91     33.26 o 
  -3   1   5      748.51      766.39     26.96 o 
  -2   1   5     1512.20     1427.20     35.57 o 
  -1   1   5      951.25      886.11     30.96 o 
   0   1   5     1566.76     1643.24     43.45 o 
   1   1   5     3100.09     3448.01     78.77 o 
   2   1   5     1471.99     1470.01     52.96 o 
   3   1   5     6513.89     6477.74    129.16 o 
   4   1   5     8458.40     8541.21    130.86 o 
   5   1   5     2724.15     2721.25     73.95 o 
   6   1   5     3415.48     3399.95     83.06 o 
   7   1   5     1748.41     1689.48     91.27 o 
   8   1   5     5313.40     5297.24    151.76 o 
   9   1   5     6127.14     6150.33    258.78 o 
 -10   2   5      349.65      461.24     71.68 o 
  -9   2   5     1092.94     1226.90    111.05 o 
  -8   2   5     1839.91     1926.92    210.08 o 
  -7   2   5     2110.81     2255.51    132.68 o 
  -6   2   5        1.94      -12.29     12.29 o 
  -5   2   5      345.90      324.83     34.07 o 
  -4   2   5     2689.34     2648.74     75.04 o 
  -3   2   5     1319.36     1378.03     43.53 o 
  -2   2   5      563.77      530.20     31.22 o 
  -1   2   5     2200.62     2416.13     55.51 o 
   0   2   5    11773.71    12001.59    142.50 o 
   1   2   5    17664.57    17689.69    194.82 o 
   2   2   5    15576.92    15486.61    187.39 o 
   3   2   5     7362.40     7339.90    154.58 o 
   4   2   5      213.67      209.10     23.65 o 
   5   2   5     2018.60     2029.09     83.56 o 
   6   2   5     5192.25     5266.65    119.46 o 
   7   2   5      839.33      832.94     68.33 o 
   8   2   5      897.99      842.18     71.98 o 
   9   2   5     1430.32     1396.27     96.86 o 
  -9   3   5       67.36       51.81     26.44 o 
  -8   3   5     1367.09     1249.49    132.77 o 
  -7   3   5     3677.04     3778.64    177.45 o 
  -6   3   5     6817.74     6845.57    169.61 o 
  -5   3   5     4113.62     4156.89    129.16 o 
  -4   3   5       83.61       70.70      9.64 o 
  -3   3   5     2756.36     2708.45     58.49 o 
  -2   3   5    16044.10    15714.56    172.29 o 
  -1   3   5     8884.98     9004.10    214.31 o 
   0   3   5     1082.36     1159.65     65.35 o 
   1   3   5     1109.07     1095.54     53.87 o 
   2   3   5     1727.29     1762.11     80.70 o 
   3   3   5      614.09      719.61    101.52 o 
   4   3   5     1627.02     1671.62     84.40 o 
   5   3   5     6668.56     6815.92    173.96 o 
   6   3   5     8588.29     8926.90    216.71 o 
   7   3   5     4126.12     3954.01    181.30 o 
   8   3   5        0.67       13.72     25.85 o 
  -9   4   5     3018.10     3138.75    215.13 o 
  -8   4   5     1781.96     1876.36    168.71 o 
  -7   4   5       96.00       47.19     51.35 o 
  -6   4   5      361.28      298.50     51.19 o 
  -5   4   5     4537.94     4314.36     84.59 o 
  -4   4   5      237.64      259.97     20.13 o 
  -3   4   5     1236.88     1171.97     44.77 o 
  -2   4   5     7824.29     7889.60    143.88 o 
  -1   4   5     9119.16     9331.26    251.51 o 
   0   4   5      340.92      352.52     47.05 o 
   1   4   5     4933.26     5120.72    177.40 o 
   2   4   5    12881.09    13160.70    244.46 o 
   3   4   5    15079.40    15376.85    247.14 o 
   4   4   5     6865.69     6885.70    136.49 o 
   5   4   5      638.29      662.39     60.10 o 
   6   4   5      209.76      156.20     25.23 o 
   7   4   5     1067.22      966.05     73.71 o 
   8   4   5      726.56      713.47     94.73 o 
  -8   5   5     1384.70     1339.96    118.50 o 
  -7   5   5      313.82      215.02    106.97 o 
  -6   5   5     4067.45     4065.24    189.54 o 
  -5   5   5     7786.73     7974.75    297.11 o 
  -4   5   5    12015.65    12427.04    359.73 o 
  -3   5   5     1533.54     1595.74     80.34 o 
  -2   5   5      398.57      381.82     37.47 o 
  -1   5   5     5953.16     5909.07    209.46 o 
   0   5   5     6421.80     6487.67    207.68 o 
   1   5   5     2619.60     2660.03    155.29 o 
   2   5   5      544.58      541.24     66.09 o 
   3   5   5      901.40      907.48     84.81 o 
   4   5   5       50.41       45.38     25.69 o 
   5   5   5      895.59      783.84     84.76 o 
   6   5   5      274.72      311.69     57.80 o 
   7   5   5      177.21      185.98     75.21 o 
  -8   6   5     3030.33     3095.21    184.64 o 
  -7   6   5     3146.97     3362.07    185.97 o 
  -6   6   5     1398.95     1323.05    113.49 o 
  -5   6   5        0.87       36.70     65.51 o 
  -4   6   5      270.63      271.55     51.01 o 
  -3   6   5       21.98       22.96     14.76 o 
  -2   6   5       10.98       -1.59     33.84 o 
  -1   6   5       57.84       81.46     28.13 o 
   0   6   5      198.84      199.63     42.30 o 
   1   6   5      243.22      266.24     55.04 o 
   2   6   5     1066.94     1087.90     98.88 o 
   3   6   5     1897.78     1829.48    128.96 o 
   4   6   5      630.68      667.10     81.21 o 
   5   6   5       86.97       29.15     26.06 o 
   6   6   5      100.52       17.25     66.46 o 
  -7   7   5        0.00        9.84     22.83 o 
  -6   7   5      174.94      139.97     42.23 o 
  -5   7   5     1164.16     1080.48    104.66 o 
  -4   7   5      222.90      305.29     56.06 o 
  -3   7   5      822.87      851.24     68.34 o 
  -2   7   5      140.85      156.70     37.11 o 
  -1   7   5       15.56      -12.04     24.90 o 
   0   7   5       19.12       48.48     23.62 o 
   1   7   5       24.97       86.01     33.93 o 
   2   7   5      302.45      282.23     45.53 o 
   3   7   5       56.16       48.45     48.48 o 
   4   7   5     3323.54     3347.06    188.88 o 
   5   7   5     4055.87     3980.22    405.97 o 
  -5   8   5      168.26      141.15     40.14 o 
  -4   8   5      127.02       64.21     54.14 o 
  -3   8   5     2187.48     2028.62    146.35 o 
  -2   8   5     3366.16     3107.69    139.47 o 
  -1   8   5     2329.92     2139.90    140.84 o 
   0   8   5      111.76      216.81     96.68 o 
   1   8   5     1205.13     1295.86    123.98 o 
   2   8   5     4741.50     4735.18    225.02 o 
   3   8   5     4593.43     4494.02    265.71 o 
   4   8   5     2889.43     2780.17    183.06 o 
  -3   9   5      490.03      457.06     78.02 o 
  -2   9   5      779.72      738.21     93.53 o 
  -1   9   5     1174.52     1252.94    116.37 o 
   0   9   5     1225.41     1255.47    455.37 o 
   1   9   5       43.45       38.89     24.71 o 
  -1 -12   6      449.35      379.21     70.82 o 
   0 -12   6     2274.19     2180.15    244.64 o 
   1 -12   6     1183.76     1117.16    189.95 o 
  -4 -11   6      144.00      217.35     55.56 o 
  -3 -11   6     1331.80     1313.60    175.29 o 
  -2 -11   6     1857.68     1873.09    143.32 o 
  -1 -11   6     1981.54     2168.21    170.09 o 
   0 -11   6      505.19      562.54     74.97 o 
   1 -11   6      231.56      246.27     51.11 o 
   2 -11   6       86.62       61.86     30.28 o 
   3 -11   6      163.55      121.18     34.47 o 
   4 -11   6      953.61     1136.86    114.12 o 
  -6 -10   6      102.94      125.37     44.52 o 
  -5 -10   6      334.54      370.20     68.53 o 
  -4 -10   6       23.04      -24.72     26.21 o 
  -3 -10   6       59.69       35.00     61.88 o 
  -2 -10   6     2193.15     2177.81    145.00 o 
  -1 -10   6      628.67      648.06     78.31 o 
   0 -10   6      272.83      197.90     42.77 o 
   1 -10   6     4043.25     4221.27    186.56 o 
   2 -10   6    10267.15    10512.47    289.72 o 
   3 -10   6     8310.39     8570.91    257.80 o 
   4 -10   6     1664.96     1517.97     93.75 o 
   5 -10   6      218.18      247.29     53.52 o 
  -7  -9   6      513.68      405.42     71.70 o 
  -6  -9   6     5240.54     5112.55    300.58 o 
  -5  -9   6     7225.62     7369.10    273.54 o 
  -4  -9   6     4010.90     3842.77    192.17 o 
  -3  -9   6        7.82       12.20     22.79 o 
  -2  -9   6     4389.15     4341.67    191.68 o 
  -1  -9   6    10203.67    10562.44    577.15 o 
   0  -9   6    11289.89    11043.86    455.54 o 
   1  -9   6     3887.90     3849.99    165.98 o 
   2  -9   6      208.83      184.47     38.12 o 
   3  -9   6      323.63      341.96     42.67 o 
   4  -9   6      467.49      444.47     46.98 o 
   5  -9   6       75.03       65.87     28.50 o 
   6  -9   6      793.63      787.90     90.49 o 
  -8  -8   6     9285.33     9088.53    442.78 o 
  -7  -8   6     4201.07     4499.30    215.42 o 
  -6  -8   6      940.06      990.59     98.89 o 
  -5  -8   6     1034.44     1030.47     99.09 o 
  -4  -8   6     3171.88     3295.15    167.06 o 
  -3  -8   6     1890.52     1955.22     83.22 o 
  -2  -8   6      503.03      471.82     35.25 o 
  -1  -8   6      688.47      572.99     64.20 o 
   0  -8   6     1314.26     1342.41     71.49 o 
   1  -8   6      345.19      339.95     47.39 o 
   2  -8   6      146.92      114.13     19.92 o 
   3  -8   6     4444.33     4422.39    137.46 o 
   4  -8   6     6136.71     6113.39    159.43 o 
   5  -8   6     1254.11     1199.57    102.58 o 
   6  -8   6      134.77       93.61     33.56 o 
   7  -8   6       12.44      -17.46     24.87 o 
  -8  -7   6      258.40      322.73     59.52 o 
  -7  -7   6      126.83      170.74     40.95 o 
  -6  -7   6        2.59       21.73     22.69 o 
  -5  -7   6     1687.07     1677.85     80.55 o 
  -4  -7   6     4468.29     4515.30    132.83 o 
  -3  -7   6     4593.29     4404.67    154.61 o 
  -2  -7   6      532.37      524.20     36.05 o 
  -1  -7   6      231.15      183.33     39.54 o 
   0  -7   6     2443.42     2543.02    118.39 o 
   1  -7   6     5525.33     5512.05    114.87 o 
   2  -7   6     2306.65     2302.64     71.57 o 
   3  -7   6     1172.47     1136.06     45.73 o 
   4  -7   6     1558.02     1563.83     73.47 o 
   5  -7   6     3048.46     3202.37     99.51 o 
   6  -7   6     1121.97     1256.74    103.07 o 
   7  -7   6      461.81      480.00     66.79 o 
   8  -7   6      196.16      107.75     35.78 o 
  -9  -6   6      180.77      197.14     70.10 o 
  -8  -6   6     1107.60     1079.00     98.70 o 
  -7  -6   6     4218.77     4413.89    191.32 o 
  -6  -6   6     5327.53     5349.85    111.03 o 
  -5  -6   6     3513.63     3711.92    111.97 o 
  -4  -6   6      735.29      731.64     42.22 o 
  -3  -6   6      260.25      289.76     25.79 o 
  -2  -6   6       96.38      123.62     28.95 o 
  -1  -6   6       81.15       43.80     15.95 o 
   0  -6   6      780.58      855.19     42.40 o 
   1  -6   6     4076.89     4348.83     91.75 o 
   2  -6   6    12842.30    12795.32    145.87 o 
   3  -6   6     6425.84     6370.90    136.38 o 
   4  -6   6     2043.92     2091.75     82.18 o 
   5  -6   6        9.14       21.55      6.61 o 
   6  -6   6     1690.21     1507.36    127.44 o 
   7  -6   6      742.91      757.18     80.08 o 
   8  -6   6       24.33       61.24     28.94 o 
  -9  -5   6      902.68      871.44     88.43 o 
  -8  -5   6     1071.52     1081.90    129.54 o 
  -7  -5   6     1776.52     1644.99    111.14 o 
  -6  -5   6     4425.78     4392.94    171.84 o 
  -5  -5   6     5845.45     5886.60    114.87 o 
  -4  -5   6     3613.53     3621.90     85.21 o 
  -3  -5   6      344.12      335.11     26.12 o 
  -2  -5   6     2106.27     2057.41     53.67 o 
  -1  -5   6     6330.33     6575.66    134.33 o 
   0  -5   6     3945.70     4044.44    104.82 o 
   1  -5   6      353.16      362.03     21.33 o 
   2  -5   6     1028.30      987.53     21.84 o 
   3  -5   6     2669.20     2717.16     60.91 o 
   4  -5   6        1.02       14.35      6.59 o 
   5  -5   6     1831.56     1910.29    112.31 o 
   6  -5   6     7461.28     7411.57    330.98 o 
   7  -5   6     8637.83     8380.43    256.21 o 
   8  -5   6     3306.01     3238.70    169.16 o 
   9  -5   6       53.71       50.92     26.09 o 
 -10  -4   6      368.02      316.09     61.50 o 
  -9  -4   6     2294.67     2282.12    112.00 o 
  -8  -4   6     4515.25     4779.96    182.99 o 
  -7  -4   6     2274.69     2232.48    120.68 o 
  -6  -4   6       24.86       14.90     19.30 o 
  -5  -4   6      493.30      487.58     26.64 o 
  -4  -4   6      928.08      980.60     35.48 o 
  -3  -4   6      229.57      270.45     19.48 o 
  -2  -4   6     5325.43     5207.23     88.17 o 
  -1  -4   6    12797.60    12591.44    130.53 o 
   0  -4   6    12105.92    12014.43    114.05 o 
   1  -4   6      875.77      858.29     29.15 o 
   2  -4   6     5474.41     5562.95     88.58 o 
   3  -4   6    17914.78    17679.82    210.33 o 
   4  -4   6    23460.29    23441.61    263.26 o 
   5  -4   6    10919.75    10946.73    260.66 o 
   6  -4   6      435.15      413.49     54.59 o 
   7  -4   6      790.33      751.27     76.46 o 
   8  -4   6     1601.65     1467.20    174.73 o 
   9  -4   6      594.26      500.47     59.13 o 
 -10  -3   6        3.17       -9.74     17.47 o 
  -9  -3   6      797.50      722.00     98.09 o 
  -8  -3   6     2214.30     2257.08    101.31 o 
  -7  -3   6     1321.94     1281.22     63.17 o 
  -6  -3   6     1355.03     1373.57     65.38 o 
  -5  -3   6    13767.61    13759.14    235.90 o 
  -4  -3   6    24692.69    24582.53    272.37 o 
  -3  -3   6    23326.49    23343.72    193.36 o 
  -2  -3   6     5928.49     5951.03     85.58 o 
  -1  -3   6     1031.67     1026.60     31.61 o 
   0  -3   6    11650.04    11456.98     93.76 o 
   1  -3   6    17005.06    16969.46    123.17 o 
   2  -3   6     9104.13     9506.21    105.94 o 
   3  -3   6        5.14       15.17      8.08 o 
   4  -3   6      682.10      586.38     59.31 o 
   5  -3   6      106.59      108.09     21.57 o 
   6  -3   6      538.27      505.34     59.19 o 
   7  -3   6     1975.95     1962.82    121.25 o 
   8  -3   6     2022.09     1930.08    127.06 o 
   9  -3   6      641.25      602.33     75.18 o 
 -10  -2   6     2175.20     2203.43    146.60 o 
  -9  -2   6        7.54       -4.38     16.78 o 
  -8  -2   6     6650.24     6454.39    184.61 o 
  -7  -2   6    13046.52    12261.55    160.95 o 
  -6  -2   6    11916.32    12139.08    175.42 o 
  -5  -2   6     4781.24     5048.77    154.05 o 
  -4  -2   6      285.84      267.99     17.86 o 
  -3  -2   6     2527.16     2557.90     64.02 o 
  -2  -2   6      974.01      965.31     31.33 o 
  -1  -2   6      214.85      196.50     12.65 o 
   0  -2   6     6343.79     6292.90     77.43 o 
   1  -2   6     2615.66     2486.50     46.99 o 
   2  -2   6      378.82      406.26     16.90 o 
   3  -2   6      532.07      468.60     20.45 o 
   4  -2   6     5111.73     4672.60    150.28 o 
   5  -2   6     3082.57     3081.44     79.39 o 
   6  -2   6     2511.95     2548.26     59.24 o 
   7  -2   6      662.32      655.20     71.85 o 
   8  -2   6      701.62      670.54     63.77 o 
   9  -2   6      782.47      727.65     71.07 o 
 -10  -1   6     3064.68     3188.97    259.85 o 
  -9  -1   6      417.08      505.94     72.40 o 
  -8  -1   6      618.12      685.86     62.00 o 
  -7  -1   6     1306.50     1303.66     61.27 o 
  -6  -1   6     1953.56     1882.73     37.16 o 
  -5  -1   6      137.76      146.71     11.72 o 
  -4  -1   6     4551.85     4415.45     58.36 o 
  -3  -1   6    11341.66    11195.11    110.23 o 
  -2  -1   6     8140.03     8153.81     84.35 o 
  -1  -1   6     1469.58     1448.45     38.60 o 
   0  -1   6     1920.43     2160.26     46.88 o 
   1  -1   6        3.72       13.75      6.86 o 
   2  -1   6      127.01      132.47     12.15 o 
   3  -1   6        8.46       27.00      6.67 o 
   4  -1   6     1089.75     1088.26     23.06 o 
   5  -1   6     4317.81     4351.48    161.64 o 
   6  -1   6     4749.09     4670.34    119.06 o 
   7  -1   6     5488.35     5616.42    206.01 o 
   8  -1   6     3401.36     3342.93    158.73 o 
   9  -1   6       67.50       86.80     28.09 o 
 -10   0   6     1876.58     2118.85    211.88 o 
  -9   0   6     1085.18     1080.68    180.79 o 
  -8   0   6      348.93      341.69     56.07 o 
  -7   0   6      475.02      482.00     61.97 o 
  -6   0   6     3264.72     3346.76     72.21 o 
  -5   0   6     1129.22     1149.41     45.07 o 
  -4   0   6     3660.91     3724.20     85.07 o 
  -3   0   6     2117.16     2165.54     44.06 o 
  -2   0   6     6134.23     6131.50    103.41 o 
  -1   0   6     6994.87     7111.08     89.31 o 
   0   0   6     6737.44     6561.78     87.20 o 
   1   0   6      934.32      888.47     34.59 o 
   2   0   6     3208.31     3238.78     65.18 o 
   3   0   6     9121.63     8644.78    164.06 o 
   4   0   6     4866.25     4843.53     73.89 o 
   5   0   6     7090.21     7013.96    139.64 o 
   6   0   6       84.50       66.19     19.72 o 
   7   0   6     1104.95     1109.84     97.22 o 
   8   0   6      419.25      469.00     54.33 o 
   9   0   6       18.91       29.29     17.90 o 
 -10   1   6      692.13      579.29     82.14 o 
  -9   1   6        0.75      -24.34     24.34 o 
  -8   1   6     1178.57     1059.94    115.71 o 
  -7   1   6      313.49      334.24     53.74 o 
  -6   1   6      598.59      586.79     44.13 o 
  -5   1   6     4103.85     3946.18    127.60 o 
  -4   1   6    10507.95    10314.58    145.44 o 
  -3   1   6     7790.95     7629.61    130.02 o 
  -2   1   6     4999.43     5189.28    105.44 o 
  -1   1   6       28.02       25.46      8.41 o 
   0   1   6     6168.93     6165.15    101.38 o 
   1   1   6     1509.51     1436.68     55.43 o 
   2   1   6        2.31       -4.31     10.44 o 
   3   1   6     1267.23     1293.58     54.82 o 
   4   1   6    10745.34    10499.35    188.67 o 
   5   1   6      507.89      522.24     34.70 o 
   6   1   6      975.89      930.57     51.39 o 
   7   1   6     5213.71     5052.52    284.66 o 
   8   1   6     7883.45     7935.18    193.34 o 
   9   1   6     5309.35     5480.17    197.34 o 
  -9   2   6        7.59        9.03     19.92 o 
  -8   2   6     2039.34     1940.83    136.06 o 
  -7   2   6     2958.98     3316.14    168.26 o 
  -6   2   6      540.62      548.10     47.38 o 
  -5   2   6      824.71      835.71     29.27 o 
  -4   2   6     2160.01     2234.81     61.32 o 
  -3   2   6     1724.31     1610.70     57.31 o 
  -2   2   6      204.67      179.44     17.97 o 
  -1   2   6     4920.67     4935.93     96.28 o 
   0   2   6    16775.25    17256.08    201.91 o 
   1   2   6    26618.11    26768.50    256.30 o 
   2   2   6     5330.61     5518.98    118.70 o 
   3   2   6      122.75      125.65     20.29 o 
   4   2   6     7454.74     7311.63    164.54 o 
   5   2   6     7775.07     7911.18    172.74 o 
   6   2   6     4904.50     4911.26    123.22 o 
   7   2   6     2278.85     2192.73    113.99 o 
   8   2   6        0.29       24.88     17.13 o 
  -9   3   6      146.21      117.42     37.11 o 
  -8   3   6     1224.45     1184.13    110.10 o 
  -7   3   6     6497.37     6919.64    251.62 o 
  -6   3   6     3698.15     3807.96    178.95 o 
  -5   3   6      178.16      170.88     35.63 o 
  -4   3   6     5157.32     5217.18    161.40 o 
  -3   3   6    16525.77    15951.41    291.81 o 
  -2   3   6    16340.21     4007.12   8153.91 o 
  -1   3   6     9119.84     9499.21    321.50 o 
   0   3   6      712.01      697.64     68.21 o 
   1   3   6     1244.35     1229.41     88.48 o 
   2   3   6     2450.25     2410.05    124.62 o 
   3   3   6      189.56      123.88     32.69 o 
   4   3   6      140.84      152.40     37.14 o 
   5   3   6      686.66      701.59     48.04 o 
   6   3   6       79.78      107.09     21.16 o 
   7   3   6      285.12      243.96     38.79 o 
   8   3   6      843.37      904.24     88.21 o 
  -9   4   6     3696.63     3930.01    212.57 o 
  -8   4   6      929.28      855.12     97.61 o 
  -7   4   6     2278.12     2272.73    162.26 o 
  -6   4   6     4252.47     4281.91    195.40 o 
  -5   4   6     2470.32     2545.73    145.53 o 
  -4   4   6     2024.64     2011.02    124.95 o 
  -3   4   6        6.62       12.21      9.61 o 
  -2   4   6        6.16       -2.43     12.11 o 
  -1   4   6        4.06       -8.61     20.73 o 
   0   4   6      614.77      581.45     63.51 o 
   1   4   6     2251.95     2228.71    103.56 o 
   2   4   6     3636.99     3873.45    140.12 o 
   3   4   6      463.94      441.23     51.19 o 
   4   4   6      193.80       59.22     57.86 o 
   5   4   6      477.84      483.01     53.09 o 
   6   4   6      647.86      678.83     63.55 o 
   7   4   6       14.31       28.62     25.23 o 
  -8   5   6      170.49      205.06     51.68 o 
  -7   5   6       66.88       90.10     43.02 o 
  -6   5   6     1527.21     1677.14    128.12 o 
  -5   5   6      359.79      259.87     51.80 o 
  -4   5   6       68.38       46.04     25.45 o 
  -3   5   6     1197.64     1225.93     75.09 o 
  -2   5   6     1719.63     1675.73     71.04 o 
  -1   5   6     1572.50     1500.12     61.07 o 
   0   5   6     1147.46     1210.65     51.58 o 
   1   5   6     1525.87     1449.11    106.66 o 
   2   5   6      664.93      541.83     70.27 o 
   3   5   6     1240.58     1118.49    151.71 o 
   4   5   6     2045.21     2095.53    114.90 o 
   5   5   6      391.01      389.25     51.82 o 
   6   5   6      176.00      215.06     40.42 o 
  -7   6   6      632.42      608.18     84.99 o 
  -6   6   6      155.08      196.54     46.88 o 
  -5   6   6       33.32       15.42     44.25 o 
  -4   6   6       14.11        9.17     67.21 o 
  -3   6   6        4.05       -8.17     17.49 o 
  -2   6   6       11.64       18.91     18.92 o 
  -1   6   6     3065.67     2928.78    152.26 o 
   0   6   6     6251.26     6206.52    228.03 o 
   1   6   6     6829.33     6672.65    275.33 o 
   2   6   6     2288.90     2182.19    144.72 o 
   3   6   6        5.26       18.42     37.85 o 
   4   6   6     1857.82     1942.77    140.34 o 
   5   6   6     1050.29     1162.91    168.35 o 
  -6   7   6      427.10      423.89     72.56 o 
  -5   7   6      909.45      762.65     93.14 o 
  -4   7   6     1516.00     1433.83    125.06 o 
  -3   7   6     3165.96     3050.64    177.69 o 
  -2   7   6     4832.25     4844.68    201.15 o 
  -1   7   6     1391.30     1547.85    117.84 o 
   0   7   6      134.80      104.61     37.43 o 
   1   7   6      989.38     1049.12    134.45 o 
   2   7   6       26.05       68.10     32.83 o 
   3   7   6        5.92      -14.35     26.83 o 
   4   7   6     2171.95     2269.62    220.57 o 
  -4   8   6       48.11       21.07    102.21 o 
  -3   8   6     1060.18     1141.12    114.68 o 
  -2   8   6     1462.36     1561.58    103.13 o 
  -1   8   6      847.60      774.18     90.55 o 
   0   8   6      622.14      595.64     79.54 o 
   1   8   6     3666.23     3896.03    206.85 o 
   2   8   6     6641.15     6937.30    279.80 o 
   0 -12   7     1295.33     1291.75    118.11 o 
  -4 -11   7     3759.83     3845.65    214.46 o 
  -3 -11   7     6793.72     6817.24    427.04 o 
  -2 -11   7     6360.27     6857.71    269.45 o 
  -1 -11   7     1010.09     1104.21    149.03 o 
   0 -11   7       18.59       41.73     29.49 o 
   1 -11   7     2791.89     2939.50    166.37 o 
   2 -11   7     2171.19     2149.83    118.97 o 
   3 -11   7     1132.93     1143.12    114.96 o 
  -5 -10   7     4498.61     4281.66    221.40 o 
  -4 -10   7      561.47      589.58     82.22 o 
  -3 -10   7       14.32       -3.36     23.22 o 
  -2 -10   7     1034.55      962.16     97.60 o 
  -1 -10   7        0.74      100.08     32.62 o 
   0 -10   7      117.49      141.29     38.65 o 
   1 -10   7     1111.07     1223.75     84.75 o 
   2 -10   7     2918.81     2763.77    130.34 o 
   3 -10   7      703.33      787.48     69.10 o 
   4 -10   7       12.76      -19.70     37.32 o 
   5 -10   7     1133.11     1166.46    145.86 o 
  -7  -9   7       18.98       31.94     29.29 o 
  -6  -9   7      781.15      886.55    100.33 o 
  -5  -9   7      908.23      931.23    256.02 o 
  -4  -9   7        9.19       -0.04     21.99 o 
  -3  -9   7     1264.06     1312.64    109.66 o 
  -2  -9   7     6229.21     6342.51    232.76 o 
  -1  -9   7     7682.68     7776.21    245.99 o 
   0  -9   7     1217.76     1145.41     77.39 o 
   1  -9   7     2198.30     2279.86    108.54 o 
   2  -9   7      215.67      193.93     32.75 o 
   3  -9   7      198.21      159.32     31.09 o 
   4  -9   7      188.88      155.94     33.23 o 
   5  -9   7      267.38      232.37     52.19 o 
   6  -9   7      423.76      308.54     96.68 o 
  -7  -8   7      714.68      676.35     84.04 o 
  -6  -8   7      220.99      257.24     52.21 o 
  -5  -8   7     2067.75     2105.63     98.42 o 
  -4  -8   7     5305.89     5026.19    180.09 o 
  -3  -8   7     1233.15     1264.89     77.98 o 
  -2  -8   7     2296.45     2258.27    101.34 o 
  -1  -8   7     1508.68     1444.49     81.22 o 
   0  -8   7     1537.89     1554.73     83.98 o 
   1  -8   7     2709.43     2825.62    112.00 o 
   2  -8   7      828.75      849.90     62.06 o 
   3  -8   7      173.94      233.56     32.74 o 
   4  -8   7     2538.32     2727.40    160.72 o 
   5  -8   7     1439.99     1576.45    120.05 o 
   6  -8   7      894.44      964.52     96.39 o 
   7  -8   7        1.72        6.54     21.02 o 
  -8  -7   7        1.60        2.35     26.70 o 
  -7  -7   7        8.24        7.86     23.61 o 
  -6  -7   7        7.62       -3.62     33.21 o 
  -5  -7   7      117.18      136.91     25.78 o 
  -4  -7   7     1702.52     1551.17     64.69 o 
  -3  -7   7     4212.25     4230.90    100.55 o 
  -2  -7   7     4796.86     4812.29    137.35 o 
  -1  -7   7     3762.87     3728.29    120.54 o 
   0  -7   7      129.03       62.55     48.32 o 
   1  -7   7     3132.00     3112.05     76.39 o 
   2  -7   7        2.59       10.54      7.30 o 
   3  -7   7      227.54      274.78     32.19 o 
   4  -7   7     1607.10     1630.70     95.36 o 
   5  -7   7     4034.57     3737.05    177.22 o 
   6  -7   7      706.66      875.09    150.67 o 
   7  -7   7      261.40      280.72     52.79 o 
  -9  -6   7     1361.51     1484.08    120.99 o 
  -8  -6   7       64.18       41.16     26.97 o 
  -7  -6   7       62.84       73.43     32.94 o 
  -6  -6   7     1231.00     1320.08    102.30 o 
  -5  -6   7      767.62      742.13     57.09 o 
  -4  -6   7        1.75       15.04     19.63 o 
  -3  -6   7      400.67      455.55     32.14 o 
  -2  -6   7     1542.17     1551.11     72.97 o 
  -1  -6   7       51.59       65.88     18.50 o 
   0  -6   7     7353.26     7229.55    131.29 o 
   1  -6   7    10968.51    11028.35    149.20 o 
   2  -6   7    18261.72    17862.59    219.77 o 
   3  -6   7     8242.90     8561.81    158.13 o 
   4  -6   7       19.76       25.48      7.75 o 
   5  -6   7     4373.55     4271.07    181.43 o 
   6  -6   7     7131.60     7164.41    422.61 o 
   7  -6   7     4322.99     4211.39    396.02 o 
   8  -6   7      579.97      426.40     66.03 o 
  -9  -5   7      181.13      197.91     43.31 o 
  -8  -5   7      555.20      587.60     70.01 o 
  -7  -5   7     3292.77     3196.08    155.48 o 
  -6  -5   7     6538.92     6789.31    217.07 o 
  -5  -5   7     5349.63     5602.01    117.80 o 
  -4  -5   7      149.93      186.85     20.55 o 
  -3  -5   7     5052.10     5023.93    100.21 o 
  -2  -5   7    17705.29    17588.64    177.21 o 
  -1  -5   7    23381.02    23365.33    216.10 o 
   0  -5   7    15639.93    15076.93    365.18 o 
   1  -5   7      646.82      619.33     25.65 o 
   2  -5   7     1998.42     1985.46     44.96 o 
   3  -5   7     3833.81     3761.71     74.34 o 
   4  -5   7      753.26      707.39     46.87 o 
   5  -5   7      198.59      261.85     96.11 o 
   6  -5   7     1915.78     1885.64    122.87 o 
   7  -5   7      891.19      914.93     89.80 o 
   8  -5   7        5.86       -3.12     63.72 o 
  -9  -4   7     6605.19     6843.85    325.73 o 
  -8  -4   7     7415.42     7738.04    200.11 o 
  -7  -4   7     1594.60     1604.57     80.39 o 
  -6  -4   7      586.59      588.69     46.55 o 
  -5  -4   7     6801.66     6795.00    136.50 o 
  -4  -4   7     8100.65     8054.69    111.07 o 
  -3  -4   7     2985.88     2899.90     65.33 o 
  -2  -4   7      119.85       98.94     12.63 o 
  -1  -4   7     1098.03     1103.35     38.03 o 
   0  -4   7      984.31      960.42     33.35 o 
   1  -4   7      673.42      653.37     26.98 o 
   2  -4   7     6662.53     6457.04    100.52 o 
   3  -4   7     8704.96     8617.36    127.19 o 
   4  -4   7     4824.96     5315.80    223.60 o 
   5  -4   7      248.14      349.52     50.68 o 
   6  -4   7      102.69      144.80     36.42 o 
   7  -4   7      586.16      685.29     99.62 o 
   8  -4   7      288.26      232.86     48.52 o 
 -10  -3   7      680.78      717.82     89.09 o 
  -9  -3   7      146.68      138.59     39.70 o 
  -8  -3   7     1311.08     1357.39    109.40 o 
  -7  -3   7      235.11      213.07     24.72 o 
  -6  -3   7      450.42      474.68     31.89 o 
  -5  -3   7     4283.65     4284.24     75.51 o 
  -4  -3   7     6426.18     6488.98     91.63 o 
  -3  -3   7     1099.52     1139.75     41.59 o 
  -2  -3   7      504.76      452.16     21.86 o 
  -1  -3   7     6421.87     6208.01     79.02 o 
   0  -3   7     8777.48     8883.89    104.81 o 
   1  -3   7     5273.88     5182.18     71.93 o 
   2  -3   7     2619.09     2623.34     47.28 o 
   3  -3   7     3486.15     3661.83     78.87 o 
   4  -3   7     1166.11     1145.52     84.46 o 
   5  -3   7      825.21      782.15     73.65 o 
   6  -3   7      387.13      347.13     54.36 o 
   7  -3   7      268.64      237.22     45.60 o 
   8  -3   7     1450.38     1317.66    109.63 o 
 -10  -2   7       17.84       -4.34     36.34 o 
  -9  -2   7      952.44     1081.81    100.49 o 
  -8  -2   7     4668.66     4556.81    160.96 o 
  -7  -2   7     5240.50     5362.11    100.92 o 
  -6  -2   7     2696.69     2677.21     75.08 o 
  -5  -2   7      457.83      470.74     39.59 o 
  -4  -2   7        8.63       12.14      6.81 o 
  -3  -2   7      131.67      138.39     13.29 o 
  -2  -2   7      137.20      177.71     14.19 o 
  -1  -2   7     1352.45     1466.13     41.95 o 
   0  -2   7     6365.57     6428.87     88.73 o 
   1  -2   7     9287.65     9461.07    104.63 o 
   2  -2   7     7763.92     7561.17     95.92 o 
   3  -2   7     4767.38     4663.92     67.59 o 
   4  -2   7      246.66      250.56     18.09 o 
   5  -2   7      938.84     1006.01     82.90 o 
   6  -2   7     1732.84     1829.39    117.74 o 
   7  -2   7      788.91      841.87     84.86 o 
   8  -2   7       24.43       49.27     25.53 o 
 -10  -1   7     1060.74     1072.97    156.61 o 
  -9  -1   7      824.43      686.72     88.70 o 
  -8  -1   7      683.75      557.07     73.08 o 
  -7  -1   7     1940.27     1754.47     95.56 o 
  -6  -1   7     3580.62     3544.46     52.45 o 
  -5  -1   7     1670.93     1663.07     42.87 o 
  -4  -1   7      398.93      381.91     22.00 o 
  -3  -1   7     1082.30     1059.41     36.96 o 
  -2  -1   7     4923.04     4815.49     71.50 o 
  -1  -1   7     7118.79     6855.85    101.57 o 
   0  -1   7     3164.04     2936.81     66.14 o 
   1  -1   7       32.96       45.63      8.71 o 
   2  -1   7     2251.33     2238.58     69.44 o 
   3  -1   7      465.75      465.31     30.84 o 
   4  -1   7      466.53      483.39     23.57 o 
   5  -1   7     5839.83     5656.42    167.53 o 
   6  -1   7     9762.01     9561.40    483.98 o 
   7  -1   7     5149.30     4704.05    199.62 o 
   8  -1   7      266.00      261.19     43.42 o 
  -9   0   7     3802.26     4129.16    207.88 o 
  -8   0   7     1443.08     1444.37    117.16 o 
  -7   0   7      621.49      462.85     63.22 o 
  -6   0   7       29.25       17.57     10.33 o 
  -5   0   7     1553.67     1517.58     40.44 o 
  -4   0   7      285.83      264.02     19.83 o 
  -3   0   7      370.90      392.36     22.23 o 
  -2   0   7     5281.13     5385.92     78.65 o 
  -1   0   7    12122.78    12107.51    141.48 o 
   0   0   7      956.24      883.59     39.14 o 
   1   0   7     1807.91     1764.21     60.79 o 
   2   0   7    13834.62    13496.43    229.30 o 
   3   0   7    33486.36    32394.15    333.43 o 
   4   0   7    11041.41    11095.04    172.50 o 
   5   0   7     1869.44     1851.73     49.93 o 
   6   0   7      519.46      544.16     81.01 o 
   7   0   7     2514.96     2600.09    150.52 o 
   8   0   7     1772.98     1887.30    110.68 o 
  -9   1   7      322.78      387.36     68.28 o 
  -8   1   7     1318.46     1286.76    113.74 o 
  -7   1   7       12.85       46.28     28.62 o 
  -6   1   7     4047.61     3833.43    138.67 o 
  -5   1   7    15197.66    14548.88    272.32 o 
  -4   1   7    17565.97    17865.44    325.85 o 
  -3   1   7     5734.27     5911.49    111.22 o 
  -2   1   7      824.46      821.41     40.37 o 
  -1   1   7     7084.27     6976.65    126.24 o 
   0   1   7    21573.67    21301.37    178.48 o 
   1   1   7     9887.80     9892.76    153.86 o 
   2   1   7      552.53      551.53     37.81 o 
   3   1   7       60.47       67.06     17.65 o 
   4   1   7      170.96      179.38     26.59 o 
   5   1   7       80.56       83.84     19.78 o 
   6   1   7      508.88      565.99     70.58 o 
   7   1   7     2204.43     2064.09    110.11 o 
   8   1   7      828.94      830.94     65.77 o 
  -9   2   7     1550.68     1722.17    140.59 o 
  -8   2   7     7615.47     8326.16    466.79 o 
  -7   2   7    11072.57    11483.36    327.45 o 
  -6   2   7     2699.55     2689.60    151.46 o 
  -5   2   7       27.25       34.02     13.91 o 
  -4   2   7     2596.06     2616.54     74.37 o 
  -3   2   7     2232.07     2229.88     91.51 o 
  -2   2   7      396.07      410.25     53.07 o 
  -1   2   7      730.96      689.56     49.71 o 
   0   2   7     2199.00     2294.69     91.25 o 
   1   2   7      239.38      228.71     31.67 o 
   2   2   7       98.54      128.92     30.43 o 
   3   2   7      721.18      691.82     55.17 o 
   4   2   7     8423.37     8492.07    187.40 o 
   5   2   7     2636.73     2646.69    199.16 o 
   6   2   7     1033.52      942.59     91.73 o 
   7   2   7      697.85      610.73     63.35 o 
   8   2   7       60.06       22.55     24.66 o 
  -9   3   7       53.90       60.25     30.30 o 
  -8   3   7       62.63       89.37     39.84 o 
  -7   3   7      834.99      937.75     99.12 o 
  -6   3   7      261.25      325.19     60.36 o 
  -5   3   7      614.19      586.51     42.05 o 
  -4   3   7     2952.45     2848.08     78.20 o 
  -3   3   7     5926.25     6108.24    158.60 o 
  -2   3   7     2833.29     3164.93    197.62 o 
  -1   3   7      118.28       96.45     30.35 o 
   0   3   7       45.70       61.55     44.54 o 
   1   3   7      899.02      989.56     84.34 o 
   2   3   7     1547.80     1659.30     87.33 o 
   3   3   7      230.91      229.31     43.18 o 
   4   3   7     2340.28     2315.38    128.47 o 
   5   3   7     3063.34     3310.61    150.48 o 
   6   3   7     3456.36     3458.76    140.65 o 
   7   3   7     1851.04     1938.02    264.51 o 
  -8   4   7      145.31      129.34     45.28 o 
  -7   4   7      294.50      316.13     59.31 o 
  -6   4   7     3773.27     3763.96    191.91 o 
  -5   4   7     1157.84     1015.64     97.68 o 
  -4   4   7     1068.94     1169.36     90.36 o 
  -3   4   7      698.15      669.85     45.77 o 
  -2   4   7     1163.52     1099.32     61.57 o 
  -1   4   7     1320.88     1332.82     95.72 o 
   0   4   7      539.39      501.04     60.86 o 
   1   4   7      682.21      645.76     63.53 o 
   2   4   7     3827.97     3862.73    197.25 o 
   3   4   7     6856.12     6806.81    201.76 o 
   4   4   7     3090.30     3300.29    140.54 o 
   5   4   7      224.31      250.27     42.02 o 
   6   4   7       59.16       83.75     38.74 o 
  -7   5   7      190.54      234.12     55.64 o 
  -6   5   7     1189.87     1222.98    114.73 o 
  -5   5   7     2736.12     3003.67    174.34 o 
  -4   5   7     3739.09     3818.82    192.07 o 
  -3   5   7     1210.51     1228.31     79.57 o 
  -2   5   7       10.05       47.30     23.74 o 
  -1   5   7     1303.82     1269.47     99.95 o 
   0   5   7     2212.94     2252.55    282.34 o 
   1   5   7      796.61      761.19     94.83 o 
   2   5   7     1026.24      957.37     99.80 o 
   3   5   7     1137.73     1045.60    152.35 o 
   4   5   7      824.73      844.82     90.20 o 
   5   5   7      165.18      159.83     38.44 o 
  -6   6   7       17.18       31.93     22.95 o 
  -5   6   7       50.62       40.18     44.56 o 
  -4   6   7     1122.12     1085.46    107.81 o 
  -3   6   7      143.82      212.65     36.79 o 
  -2   6   7      446.41      406.02     60.16 o 
  -1   6   7     4060.88     3912.33    259.08 o 
   0   6   7     6232.56     5946.11    232.36 o 
   1   6   7     3220.41     3086.56    173.12 o 
   2   6   7       11.07       13.92     23.09 o 
   3   6   7     1614.29     1586.15    128.07 o 
   4   6   7     6195.75     6103.03    450.43 o 
  -5   7   7      606.40      614.05     88.07 o 
  -4   7   7     4667.00     4733.82    303.13 o 
  -3   7   7     6505.27     6683.03    273.42 o 
  -2   7   7     3298.76     3712.10    203.00 o 
  -1   7   7      563.17      529.68    105.69 o 
   0   7   7      177.98      241.93     51.45 o 
   1   7   7     2289.41     2098.95    173.14 o 
   2   7   7     1816.51     1703.61    139.52 o 
   3   7   7       54.81        5.51     76.96 o 
  -3 -11   8     2883.41     3082.17    214.65 o 
  -2 -11   8     1391.28     1392.76     97.24 o 
  -1 -11   8       27.10       31.84     27.79 o 
   0 -11   8     2806.56     2811.64    137.65 o 
   1 -11   8     3334.61     3452.98    151.84 o 
   2 -11   8     3083.62     2974.79    140.08 o 
   3 -11   8      680.40      644.22     88.41 o 
  -5 -10   8     3533.54     3357.66    289.42 o 
  -4 -10   8      467.59      433.29     53.76 o 
  -3 -10   8       25.04       29.50     19.59 o 
  -2 -10   8      809.19      832.22     72.45 o 
  -1 -10   8     1332.63     1340.48     97.74 o 
   0 -10   8        4.55       12.60     18.60 o 
   1 -10   8      200.93      179.61     39.67 o 
   2 -10   8      886.24      882.60     73.25 o 
   3 -10   8     1457.08     1437.46     91.94 o 
   4 -10   8     1570.73     1591.09    133.57 o 
  -6  -9   8      611.36      531.43     88.99 o 
  -5  -9   8      334.69      358.43     63.71 o 
  -4  -9   8      479.58      425.09     49.94 o 
  -3  -9   8      905.54      863.12     69.14 o 
  -2  -9   8        5.61        8.74     16.43 o 
  -1  -9   8       20.23       11.75     16.41 o 
   0  -9   8     1199.54     1068.99     76.14 o 
   1  -9   8      833.99      860.64     67.89 o 
   2  -9   8       75.21       86.59     24.66 o 
   3  -9   8       82.27       36.04     25.04 o 
   4  -9   8       71.71       28.01     83.54 o 
   5  -9   8      303.43      311.95     56.83 o 
   6  -9   8     2418.56     2577.98    168.47 o 
  -7  -8   8     1271.14     1184.94    113.62 o 
  -6  -8   8      961.03     1437.15    121.72 o 
  -5  -8   8        2.21       11.39     16.91 o 
  -4  -8   8      248.65      210.67     30.03 o 
  -3  -8   8       18.03       20.46     13.59 o 
  -2  -8   8     1350.52     1279.52     77.87 o 
  -1  -8   8     2866.87     2929.96    116.90 o 
   0  -8   8     1866.48     1862.86     93.25 o 
   1  -8   8      827.89      837.10     62.54 o 
   2  -8   8     1340.49     1334.61     77.61 o 
   3  -8   8     4908.07     5413.51    151.83 o 
   4  -8   8    10279.45    10310.81    306.14 o 
   5  -8   8     6652.77     6201.89    283.91 o 
   6  -8   8     1136.63     1047.48    105.28 o 
  -8  -7   8       84.24       13.53     23.14 o 
  -7  -7   8      180.05      150.51     44.50 o 
  -6  -7   8      466.08      390.21     60.90 o 
  -5  -7   8     5289.41     5184.03    125.55 o 
  -4  -7   8    10182.90    10028.83    199.09 o 
  -3  -7   8    11878.86    12301.43    232.88 o 
  -2  -7   8     4711.97     4675.58    138.30 o 
  -1  -7   8     1793.77     1657.02     82.48 o 
   0  -7   8      811.53      712.67     62.52 o 
   1  -7   8    10768.45    10964.09    158.68 o 
   2  -7   8     6327.20     6213.75     75.01 o 
   3  -7   8      306.49      339.40     35.90 o 
   4  -7   8      209.77      176.84     43.69 o 
   5  -7   8     1319.26     1247.17    107.48 o 
   6  -7   8      233.61      242.74     51.16 o 
   7  -7   8      970.60     1028.71    133.13 o 
  -8  -6   8     1852.12     1936.19    198.78 o 
  -7  -6   8     7775.73     8151.54    219.41 o 
  -6  -6   8     8999.21     9311.22    253.20 o 
  -5  -6   8     5371.35     5371.96    129.28 o 
  -4  -6   8      239.42      185.08     25.05 o 
  -3  -6   8      574.45      585.50     63.11 o 
  -2  -6   8     1967.44     2146.10     87.92 o 
  -1  -6   8      429.15      405.19     39.44 o 
   0  -6   8     3231.99     3314.53    108.97 o 
   1  -6   8     3963.30     4142.83     72.76 o 
   2  -6   8     2491.41     2665.12     94.58 o 
   3  -6   8       90.13       82.80     10.72 o 
   4  -6   8     1434.89     1565.14     57.27 o 
   5  -6   8     5758.24     5447.97    214.27 o 
   6  -6   8     4114.66     4187.41    282.82 o 
   7  -6   8     2150.71     2091.99    177.78 o 
  -9  -5   8     1697.71     1658.45    135.56 o 
  -8  -5   8      166.04      133.51     49.74 o 
  -7  -5   8      356.77      385.49     68.96 o 
  -6  -5   8     2030.17     2194.85    172.11 o 
  -5  -5   8      470.11      489.25     36.72 o 
  -4  -5   8     1087.74      964.33     53.28 o 
  -3  -5   8     9035.43     8903.60    138.83 o 
  -2  -5   8    15332.91    15280.67    197.28 o 
  -1  -5   8     8935.40     8751.76    111.05 o 
   0  -5   8      129.79      125.63     16.65 o 
   1  -5   8       59.33       58.76      7.63 o 
   2  -5   8     1889.25     1792.42     79.78 o 
   3  -5   8     2256.89     2231.93     63.08 o 
   4  -5   8      468.92      482.26     52.87 o 
   5  -5   8     1675.79     1718.38    117.63 o 
   6  -5   8     1361.93     1234.23    120.08 o 
   7  -5   8     1171.65     1288.19    126.46 o 
   8  -5   8     1302.21     1399.53    120.86 o 
  -9  -4   8     2875.74     3151.64    237.16 o 
  -8  -4   8      889.41      859.43     91.87 o 
  -7  -4   8      247.63      236.78     33.61 o 
  -6  -4   8     4086.79     4137.66    111.49 o 
  -5  -4   8     7539.14     7671.54    129.72 o 
  -4  -4   8     6513.34     6454.97    107.78 o 
  -3  -4   8     1423.61     1461.03     50.76 o 
  -2  -4   8     1049.23     1094.44     42.61 o 
  -1  -4   8     1091.53     1122.51     37.98 o 
   0  -4   8      845.91      788.29     33.07 o 
   1  -4   8     1156.87     1124.01     42.78 o 
   2  -4   8      130.76      149.12     17.66 o 
   3  -4   8     1989.65     2068.10    104.98 o 
   4  -4   8     4085.60     4047.96    395.44 o 
   5  -4   8     2122.38     2205.74    130.79 o 
   6  -4   8      477.96      473.80     64.83 o 
   7  -4   8        8.06        6.28     20.70 o 
   8  -4   8       11.51        2.43     34.36 o 
  -9  -3   8       55.44       39.63     31.24 o 
  -8  -3   8      161.73      166.14     34.65 o 
  -7  -3   8      338.22      275.97     28.16 o 
  -6  -3   8      285.92      231.50     25.71 o 
  -5  -3   8     1282.98     1316.10     47.23 o 
  -4  -3   8     2770.59     2897.89     71.17 o 
  -3  -3   8     4775.58     4607.77     79.44 o 
  -2  -3   8     3606.27     3611.84     70.02 o 
  -1  -3   8      930.21      931.07     30.90 o 
   0  -3   8       64.44       45.76     13.55 o 
   1  -3   8     1464.07     1387.87     50.21 o 
   2  -3   8      297.59      281.23     19.51 o 
   3  -3   8      415.78      462.48     36.19 o 
   4  -3   8     2464.35     2513.48    131.57 o 
   5  -3   8     1691.97     1860.75    119.22 o 
   6  -3   8       31.59       38.23     36.03 o 
   7  -3   8     3516.50     3350.27    174.94 o 
   8  -3   8     6884.22     6805.25    259.96 o 
  -9  -2   8      318.17      306.80     47.08 o 
  -8  -2   8       46.76       44.51     24.24 o 
  -7  -2   8      874.86      920.94     71.58 o 
  -6  -2   8     1227.83     1215.84     52.85 o 
  -5  -2   8      528.44      553.82     26.36 o 
  -4  -2   8        0.60        3.28      6.51 o 
  -3  -2   8      300.70      284.61     19.35 o 
  -2  -2   8        7.01       17.21      8.19 o 
  -1  -2   8     1253.64     1324.91     37.45 o 
   0  -2   8     7099.83     6861.66    137.68 o 
   1  -2   8    21862.95    21958.13    252.40 o 
   2  -2   8     9940.08     9537.30    113.42 o 
   3  -2   8      318.77      308.61     20.54 o 
   4  -2   8     4435.26     4333.40    151.17 o 
   5  -2   8    12984.09    12738.44    311.34 o 
   6  -2   8     9105.42     9200.75    277.24 o 
   7  -2   8     1753.68     1865.20    131.72 o 
   8  -2   8        3.81        9.30     48.80 o 
  -9  -1   8        0.20       -2.80     31.65 o 
  -8  -1   8      697.29      580.42     76.82 o 
  -7  -1   8     2925.68     3062.79    162.24 o 
  -6  -1   8     3577.93     3512.69     84.58 o 
  -5  -1   8      665.36      684.58     35.51 o 
  -4  -1   8     2476.59     2377.07     62.82 o 
  -3  -1   8    13428.25    13242.12    151.58 o 
  -2  -1   8    27432.25    26988.90    219.68 o 
  -1  -1   8    14527.65    14333.51    145.18 o 
   0  -1   8     1570.47     1503.84     56.34 o 
   1  -1   8     1055.74      985.70     45.47 o 
   2  -1   8     5071.32     4844.01     91.79 o 
   3  -1   8     3667.65     3617.28    106.50 o 
   4  -1   8      212.90      211.15     18.42 o 
   5  -1   8     1146.41     1158.48     95.86 o 
   6  -1   8      703.19      725.10     80.16 o 
   7  -1   8       91.13      118.96     37.98 o 
   8  -1   8      496.71      573.43     77.11 o 
  -9   0   8     5467.83     5869.27    324.80 o 
  -8   0   8     1877.12     2153.89    147.22 o 
  -7   0   8      435.86      447.19     65.77 o 
  -6   0   8     5487.97     5723.04    214.62 o 
  -5   0   8     9766.31    10124.96    151.58 o 
  -4   0   8     4309.28     4317.70    100.82 o 
  -3   0   8        7.42        8.62      4.82 o 
  -2   0   8      611.56      574.50     34.47 o 
  -1   0   8      877.61      823.81     39.04 o 
   0   0   8       18.31       20.32     12.93 o 
   1   0   8     2015.86     1982.19     69.10 o 
   2   0   8     6832.65     6710.19    135.91 o 
   3   0   8     4349.79     4225.48     91.40 o 
   4   0   8     1183.28     1070.77     47.86 o 
   5   0   8       18.65       12.01     21.06 o 
   6   0   8     1727.88     1727.42    125.02 o 
   7   0   8     1981.89     2194.09    145.08 o 
   8   0   8      971.32      915.80     81.01 o 
  -9   1   8     1246.35     1245.36    121.67 o 
  -8   1   8     1042.57     1137.55    110.35 o 
  -7   1   8        8.03      -21.86     21.86 o 
  -6   1   8     1118.44     1181.42    102.57 o 
  -5   1   8     3376.71     3223.57     91.83 o 
  -4   1   8     1230.67     1203.15     50.38 o 
  -3   1   8       36.20       25.34      9.11 o 
  -2   1   8     4177.23     4243.44    107.36 o 
  -1   1   8     7670.98     7392.21    134.88 o 
   0   1   8     5593.40     5639.98    142.91 o 
   1   1   8     3431.09     3350.43     95.78 o 
   2   1   8     1717.92     1719.02     70.08 o 
   3   1   8       18.50       24.39     11.37 o 
   4   1   8      101.98       50.27     25.45 o 
   5   1   8        5.92        5.82     17.08 o 
   6   1   8      119.85      147.15     39.28 o 
   7   1   8      883.18      883.13     95.40 o 
  -8   2   8     3321.90     3481.78    196.30 o 
  -7   2   8     2368.02     2465.64    158.43 o 
  -6   2   8       82.56       38.24     66.63 o 
  -5   2   8      104.29      137.23     40.58 o 
  -4   2   8     1422.19     1337.82     65.72 o 
  -3   2   8     1038.94      796.37     62.53 o 
  -2   2   8      423.47      419.99     41.53 o 
  -1   2   8     2601.35     2595.84    101.08 o 
   0   2   8     2452.47     2490.86    100.86 o 
   1   2   8     3428.82     3387.83    120.08 o 
   2   2   8     6586.21     6502.07    170.97 o 
   3   2   8       30.80        0.33     15.51 o 
   4   2   8      430.91      345.72     57.09 o 
   5   2   8     1586.59     1535.33    118.77 o 
   6   2   8     1337.87     1373.75    116.65 o 
   7   2   8       59.17      105.32     26.35 o 
  -8   3   8      253.90      237.14     82.47 o 
  -7   3   8      190.74      208.65     89.44 o 
  -6   3   8      639.73      711.07     84.43 o 
  -5   3   8      192.52      217.12     57.56 o 
  -4   3   8      109.95      114.16     37.15 o 
  -3   3   8     2372.09     2290.52    137.99 o 
  -2   3   8     2968.37     2778.01    196.50 o 
  -1   3   8     5170.39     4961.35    194.04 o 
   0   3   8      234.61      327.12     53.71 o 
   1   3   8      953.99      862.25     83.61 o 
   2   3   8      382.70      356.12     44.78 o 
   3   3   8       42.72       49.08     26.83 o 
   4   3   8     1482.54     1503.63    119.01 o 
   5   3   8     4066.70     4246.86    219.75 o 
   6   3   8     3554.72     3945.08    218.78 o 
  -7   4   8       35.58       87.06     57.23 o 
  -6   4   8      394.81      433.56     70.08 o 
  -5   4   8     1020.83     1210.52    112.25 o 
  -4   4   8       13.47       22.12     14.64 o 
  -3   4   8      736.26      694.16     60.18 o 
  -2   4   8     2600.09     2546.03    134.68 o 
  -1   4   8     1335.36     1363.10    102.53 o 
   0   4   8      374.93      397.14     58.96 o 
   1   4   8     5979.58     5653.65    205.19 o 
   2   4   8     8269.09     8504.48    228.78 o 
   3   4   8    12601.25    12203.44    293.52 o 
   4   4   8     1470.04     1509.64     99.28 o 
   5   4   8      133.46      214.44     56.46 o 
  -6   5   8     3284.09     3377.90    198.45 o 
  -5   5   8     5247.39     5759.23    251.10 o 
  -4   5   8     2932.94     2919.76    175.39 o 
  -3   5   8        2.53       36.75     21.16 o 
  -2   5   8     3450.65     3377.23    164.22 o 
  -1   5   8     7177.29     7337.88    398.45 o 
   0   5   8     6884.51     6854.60    245.56 o 
   1   5   8     2397.72     2394.87    270.23 o 
   2   5   8       17.42       44.36     25.86 o 
   3   5   8      456.07      564.21    115.66 o 
   4   5   8      577.68      592.54     67.50 o 
  -5   6   8      793.41      901.83    104.66 o 
  -4   6   8     2030.68     2166.13    178.69 o 
  -3   6   8     1035.12     1108.40    151.49 o 
  -2   6   8        7.55      -11.54     19.64 o 
  -1   6   8      363.30      297.92     57.60 o 
   0   6   8      678.98      655.67     82.40 o 
   1   6   8       83.32       -0.45     41.25 o 
   2   6   8     1046.16      963.38    104.70 o 
   3   6   8     1905.45     1705.73    138.43 o 
  -2   7   8      205.40      209.74     67.52 o 
  -1   7   8      179.43      217.12     68.85 o 
   0   7   8      900.63      920.06    124.85 o 
  -3 -11   9      409.07      423.40     55.35 o 
  -2 -11   9      615.76      538.11     62.14 o 
  -1 -11   9      612.05      624.49     66.92 o 
   0 -11   9      729.71      705.05     70.42 o 
   1 -11   9      119.80       78.18     29.06 o 
   2 -11   9       12.46       11.76     17.69 o 
  -5 -10   9      175.49      164.32     45.63 o 
  -4 -10   9       95.16      105.36     36.00 o 
  -3 -10   9       76.55       74.41     43.87 o 
  -2 -10   9       87.76       27.32     35.46 o 
  -1 -10   9      243.98      238.77     38.43 o 
   0 -10   9     1965.07     1753.51    103.49 o 
   1 -10   9     4133.50     4270.23    160.13 o 
   2 -10   9     4506.02     4760.82    167.95 o 
   3 -10   9     2032.85     2231.97    158.43 o 
   4 -10   9       23.73       12.51     37.01 o 
  -6  -9   9     1169.11     1130.57    106.37 o 
  -5  -9   9     2204.56     2317.94    149.70 o 
  -4  -9   9       72.19       48.49     19.37 o 
  -3  -9   9     1845.06     1692.10     96.68 o 
  -2  -9   9     5704.73     6102.42    227.60 o 
  -1  -9   9    11112.79    10893.11    243.50 o 
   0  -9   9     5155.10     5177.04    167.62 o 
   1  -9   9      427.61      453.84     49.11 o 
   2  -9   9      538.91      575.38     55.91 o 
   3  -9   9     1805.93     1882.28    138.89 o 
   4  -9   9      946.63     1032.52    106.54 o 
   5  -9   9        7.72       59.35     55.63 o 
  -7  -8   9      974.72     1119.32    119.55 o 
  -6  -8   9       45.78       66.33     82.35 o 
  -5  -8   9     2447.54     2411.99    144.26 o 
  -4  -8   9     4760.56     5050.65    157.65 o 
  -3  -8   9     2561.81     2640.13    136.50 o 
  -2  -8   9       69.60        5.18     23.66 o 
  -1  -8   9     1994.91     1865.10     95.63 o 
   0  -8   9     1367.25     1273.64     79.35 o 
   1  -8   9       22.42        2.81     13.78 o 
   2  -8   9     2524.25     2622.14    126.68 o 
   3  -8   9     7300.88     7526.22    205.74 o 
   4  -8   9     5073.42     5555.67    509.80 o 
   5  -8   9      978.89     1143.35    109.21 o 
   6  -8   9       51.08       66.31     42.39 o 
  -7  -7   9      351.72      387.67     57.40 o 
  -6  -7   9        7.04       21.92     19.35 o 
  -5  -7   9     2147.32     2159.85    129.54 o 
  -4  -7   9     5859.00     5703.13    153.95 o 
  -3  -7   9     2497.57     2718.23    107.52 o 
  -2  -7   9      270.08      266.55     35.45 o 
  -1  -7   9     4749.89     4648.68    141.79 o 
   0  -7   9    12848.96    12507.03    240.85 o 
   1  -7   9     8803.49     9111.54    140.32 o 
   2  -7   9     2710.27     2784.70    106.25 o 
   3  -7   9      156.07      151.33     25.53 o 
   4  -7   9       21.98        5.05     36.32 o 
   5  -7   9        0.68        1.86     18.83 o 
   6  -7   9        0.75        7.66     17.40 o 
  -8  -6   9     4872.99     4995.83    230.93 o 
  -7  -6   9     7720.23     8073.06    309.09 o 
  -6  -6   9     3300.09     3655.67    161.20 o 
  -5  -6   9     1925.18     1851.67     79.78 o 
  -4  -6   9      557.07      509.98     44.49 o 
  -3  -6   9     3520.63     3495.22    116.13 o 
  -2  -6   9     1994.87     1904.19     73.60 o 
  -1  -6   9     1853.86     1858.91     70.27 o 
   0  -6   9      406.63      380.83     38.08 o 
   1  -6   9      822.46      876.31     31.27 o 
   2  -6   9      936.05      967.32     59.60 o 
   3  -6   9     2285.47     2250.85     83.95 o 
   4  -6   9      948.78     1008.70    108.84 o 
   5  -6   9       81.08       62.00     30.42 o 
   6  -6   9      295.17      304.91     57.54 o 
   7  -6   9      167.14      154.36    102.47 o 
  -8  -5   9      414.33      409.42     67.02 o 
  -7  -5   9      159.85      155.65     39.77 o 
  -6  -5   9      129.77       94.01     33.00 o 
  -5  -5   9      197.27      213.22     22.16 o 
  -4  -5   9      326.02      303.78     26.14 o 
  -3  -5   9      100.99      119.69     16.69 o 
  -2  -5   9     2176.06     2182.56     63.45 o 
  -1  -5   9       86.37       71.66     12.52 o 
   0  -5   9     2736.60     2694.58     57.73 o 
   1  -5   9     1934.54     1933.36     49.17 o 
   2  -5   9        2.07       12.63      9.95 o 
   3  -5   9      122.08       71.04     69.49 o 
   4  -5   9       32.51       40.50     21.05 o 
   5  -5   9     1237.24     1380.17    111.63 o 
   6  -5   9     4134.24     4236.18    200.30 o 
   7  -5   9     2803.65     2974.04    174.63 o 
  -9  -4   9      134.88      231.23     55.68 o 
  -8  -4   9      892.01      858.26    102.26 o 
  -7  -4   9     1194.83     1137.98     81.04 o 
  -6  -4   9      820.04      786.38     50.67 o 
  -5  -4   9      179.23      165.90     19.16 o 
  -4  -4   9      327.57      304.53     25.78 o 
  -3  -4   9      241.33      231.02     22.46 o 
  -2  -4   9      293.33      281.91     23.91 o 
  -1  -4   9     4008.03     3864.23     81.98 o 
   0  -4   9       45.04       40.55      9.03 o 
   1  -4   9      350.60      339.91     25.77 o 
   2  -4   9     7618.26     7426.60    151.39 o 
   3  -4   9    11858.66    12123.45    178.61 o 
   4  -4   9    12544.46    12496.53    409.97 o 
   5  -4   9     3075.14     3120.87    320.02 o 
   6  -4   9       17.00      -25.83     26.61 o 
   7  -4   9     4518.44     4981.19    224.24 o 
  -9  -3   9       21.84        5.99     18.65 o 
  -8  -3   9        2.28       -1.02     22.09 o 
  -7  -3   9       29.62       24.84     19.25 o 
  -6  -3   9     1888.51     1827.00     72.56 o 
  -5  -3   9     7466.71     7570.46    122.24 o 
  -4  -3   9    12017.94    12148.85    258.52 o 
  -3  -3   9     5187.14     5264.50     91.16 o 
  -2  -3   9      271.53      330.62     23.60 o 
  -1  -3   9    12043.12    12120.23    148.32 o 
   0  -3   9     9195.03     9349.77    127.43 o 
   1  -3   9    10934.00    11222.99    178.07 o 
   2  -3   9     3160.19     3078.09     71.54 o 
   3  -3   9      573.80      537.36     60.74 o 
   4  -3   9      732.17      854.81     82.96 o 
   5  -3   9      631.12      488.52     67.40 o 
   6  -3   9      132.58      193.37     46.05 o 
   7  -3   9     1846.55     2016.03    143.15 o 
  -9  -2   9     1506.00     1591.38    183.81 o 
  -8  -2   9     4995.74     5396.93    277.43 o 
  -7  -2   9     9166.48     9139.16    231.10 o 
  -6  -2   9     5904.92     6090.08    124.04 o 
  -5  -2   9      467.03      485.42     31.90 o 
  -4  -2   9     2837.61     2661.75     65.56 o 
  -3  -2   9     4735.40     4759.86     88.11 o 
  -2  -2   9     1374.25     1303.88     50.20 o 
  -1  -2   9      563.75      712.07     43.65 o 
   0  -2   9     5282.86     5327.84    110.89 o 
   1  -2   9     1297.62     1282.87     64.58 o 
   2  -2   9      231.08      242.24     28.26 o 
   3  -2   9     2466.97     2365.75     62.24 o 
   4  -2   9     5331.21     5645.42    229.66 o 
   5  -2   9     6058.11     5892.37    223.79 o 
   6  -2   9     3760.51     3774.61    187.42 o 
   7  -2   9     1227.18     1198.26    111.63 o 
  -9  -1   9      573.80      684.88     91.26 o 
  -8  -1   9       65.46       65.92     31.05 o 
  -7  -1   9     1341.08     1364.74    113.93 o 
  -6  -1   9     1184.34     1173.64    100.29 o 
  -5  -1   9       10.45       25.21     14.00 o 
  -4  -1   9     5221.09     5201.35    161.94 o 
  -3  -1   9    10698.87    10753.42    147.89 o 
  -2  -1   9     6858.55     6881.48    117.01 o 
  -1  -1   9     2734.86     2971.39    100.07 o 
   0  -1   9     1243.18     1180.69     53.70 o 
   1  -1   9     3788.72     3696.43    109.06 o 
   2  -1   9     4145.82     4028.42     97.35 o 
   3  -1   9     2700.32     2654.57    122.01 o 
   4  -1   9     1191.33     1163.19     99.66 o 
   5  -1   9      785.03      701.25     78.91 o 
   6  -1   9      814.47      808.49     87.81 o 
   7  -1   9      674.98      705.95     85.35 o 
  -8   0   9      128.25      219.27     51.43 o 
  -7   0   9     2134.77     2363.03    202.46 o 
  -6   0   9     5839.50     6073.77    230.99 o 
  -5   0   9     5818.48     5855.06    129.37 o 
  -4   0   9     3179.24     3146.09    101.96 o 
  -3   0   9      372.84      406.71     34.66 o 
  -2   0   9       58.07       47.49     14.72 o 
  -1   0   9      315.55      331.52     36.07 o 
   0   0   9      564.30      542.03     46.05 o 
   1   0   9        3.18       -4.32     12.35 o 
   2   0   9      908.80      825.23     48.38 o 
   3   0   9     2018.53     2029.09     75.18 o 
   4   0   9     4502.51     4513.89    193.89 o 
   5   0   9     1382.45     1407.40    112.86 o 
   6   0   9        7.00       -3.31     17.87 o 
   7   0   9      172.57       94.47     39.99 o 
  -8   1   9      570.46      562.39     84.46 o 
  -7   1   9      361.80      355.67     62.67 o 
  -6   1   9      386.36      386.70     63.00 o 
  -5   1   9      576.15      478.46     72.53 o 
  -4   1   9     1045.72     1011.38     82.97 o 
  -3   1   9     2921.06     3038.37     95.89 o 
  -2   1   9      655.52      681.10     46.61 o 
  -1   1   9        0.11       26.66     14.04 o 
   0   1   9      235.14      242.90     33.43 o 
   1   1   9     2139.29     2121.45     96.21 o 
   2   1   9       19.35       21.13     26.23 o 
   3   1   9      415.72      381.67     43.52 o 
   4   1   9     1270.29     1219.00    104.22 o 
   5   1   9        9.71       22.28     23.30 o 
   6   1   9     2013.08     2031.64    146.55 o 
  -8   2   9      263.54      244.58     74.54 o 
  -7   2   9      868.15      889.35    100.09 o 
  -6   2   9      906.77      902.66     97.94 o 
  -5   2   9       71.22      116.97     40.49 o 
  -4   2   9      154.31      161.49     41.85 o 
  -3   2   9        2.94      -12.28     20.09 o 
  -2   2   9       54.49       75.61     18.38 o 
  -1   2   9     3454.75     3521.85    124.80 o 
   0   2   9     5639.53     5461.99    158.29 o 
   1   2   9     5093.16     5057.25    155.80 o 
   2   2   9      383.28      303.86     41.87 o 
   3   2   9     1759.10     1629.86     93.34 o 
   4   2   9     6385.13     6135.33    238.69 o 
   5   2   9     9393.50     9307.10    303.57 o 
   6   2   9     3662.77     3910.18    205.72 o 
  -7   3   9     1204.62     1393.51    129.42 o 
  -6   3   9      552.18      615.95     84.88 o 
  -5   3   9      549.49      553.93     76.91 o 
  -4   3   9     4772.06     5010.12    219.73 o 
  -3   3   9    11044.49    11133.46    319.55 o 
  -2   3   9     7415.07     7532.69    258.13 o 
  -1   3   9      917.89     1041.46     94.40 o 
   0   3   9      116.83      131.10     39.24 o 
   1   3   9     1965.17     2076.58    134.54 o 
   2   3   9     6069.53     6076.74    231.15 o 
   3   3   9      742.41      642.42     80.77 o 
   4   3   9        1.33       24.47     18.88 o 
   5   3   9      605.75      805.08    103.78 o 
  -6   4   9     4175.52     4541.79    230.60 o 
  -5   4   9     3713.78     3672.84    202.80 o 
  -4   4   9      347.63      368.84     64.48 o 
  -3   4   9      436.25      472.02     54.03 o 
  -2   4   9      495.35      577.59     60.69 o 
  -1   4   9      540.52      525.71     68.41 o 
   0   4   9      180.41      130.30     38.16 o 
   1   4   9     3481.88     3416.99    148.80 o 
   2   4   9     1436.59     1569.06    111.76 o 
   3   4   9     1111.31     1063.65    101.66 o 
   4   4   9        5.35       17.14     24.89 o 
  -5   5   9     1180.98     1176.81    119.52 o 
  -4   5   9       18.61      -15.12     40.11 o 
  -3   5   9      724.60      859.05    100.20 o 
  -2   5   9     4703.83     4866.32    177.41 o 
  -1   5   9     3343.47     3498.15    179.81 o 
   0   5   9      920.14      830.81    165.17 o 
   1   5   9      389.29      240.31     53.89 o 
   2   5   9        2.93      -15.34     20.70 o 
   3   5   9       60.54       62.15     50.43 o 
  -3   6   9      484.69      445.09     77.50 o 
  -2   6   9      224.89      249.26     58.29 o 
  -1   6   9      433.41      386.13     66.67 o 
   0   6   9     1549.09     1276.90    150.04 o 
   1   6   9      446.14      440.26     72.44 o 
  -1 -11  10        7.72        2.53     10.30 o 
   0 -11  10     1082.48     1129.25     89.60 o 
  -4 -10  10      309.25      231.12     51.93 o 
  -3 -10  10      220.75      217.74     37.91 o 
  -2 -10  10     1170.26     1238.60     91.90 o 
  -1 -10  10       75.78       11.81     20.82 o 
   0 -10  10       13.60        6.07     17.05 o 
   1 -10  10     2137.54     2178.34    116.19 o 
   2 -10  10     2270.90     2167.40    155.69 o 
   3 -10  10      560.72      558.41     86.06 o 
  -5  -9  10      538.17      608.47     79.17 o 
  -4  -9  10      147.11      141.10     38.03 o 
  -3  -9  10     2662.21     2908.86    128.17 o 
  -2  -9  10     7532.30     7666.57    207.90 o 
  -1  -9  10     6969.20     6636.29    193.20 o 
   0  -9  10     1804.75     1846.37    102.00 o 
   1  -9  10       70.77       71.74     22.90 o 
   2  -9  10     2780.42     2988.37    145.57 o 
   3  -9  10     3229.32     3116.98    183.87 o 
   4  -9  10     1403.94     1414.06    126.19 o 
  -6  -8  10     2797.21     2940.38    164.21 o 
  -5  -8  10     7276.17     7631.10    740.16 o 
  -4  -8  10     6173.58     6271.82    175.59 o 
  -3  -8  10     2066.98     1927.68     98.97 o 
  -2  -8  10      434.96      486.07     51.50 o 
  -1  -8  10       77.37       80.11     23.23 o 
   0  -8  10      104.27       85.13     23.56 o 
   1  -8  10        1.44        9.01     10.08 o 
   2  -8  10       14.09       25.04     16.31 o 
   3  -8  10        4.55       39.43     27.32 o 
   4  -8  10      109.66      161.30     66.35 o 
   5  -8  10      676.80      762.75     92.26 o 
  -7  -7  10     1390.44     1381.04     91.85 o 
  -6  -7  10      213.84      168.20     44.53 o 
  -5  -7  10       56.99       55.68     26.24 o 
  -4  -7  10      284.86      303.37     37.59 o 
  -3  -7  10      414.36      401.26     38.29 o 
  -2  -7  10     1914.61     1969.82     80.60 o 
  -1  -7  10     1337.56     1392.02     65.62 o 
   0  -7  10      165.66      199.92     26.77 o 
   1  -7  10       91.61       62.17     19.92 o 
   2  -7  10        2.69        3.38     11.89 o 
   3  -7  10        2.19       -7.82     21.17 o 
   4  -7  10       90.25       81.40     33.72 o 
   5  -7  10       42.50       68.14     32.44 o 
   6  -7  10       10.97      -26.95     26.95 o 
  -7  -6  10       78.33       98.94     39.20 o 
  -6  -6  10       80.60       72.26     23.89 o 
  -5  -6  10      778.09      753.29     61.62 o 
  -4  -6  10      595.07      585.10     37.69 o 
  -3  -6  10      116.61      122.65     17.78 o 
  -2  -6  10      372.52      291.12     24.55 o 
  -1  -6  10      907.06      851.68     37.75 o 
   0  -6  10     3611.80     3656.70     69.26 o 
   1  -6  10     5588.96     5800.54    107.36 o 
   2  -6  10     3930.69     4137.02    125.94 o 
   3  -6  10      449.30      529.94     69.71 o 
   4  -6  10     1225.68     1308.55    111.25 o 
   5  -6  10     5771.49     5986.23    326.34 o 
   6  -6  10     6212.05     6728.95    267.61 o 
  -8  -5  10      388.05      508.45     84.40 o 
  -7  -5  10      439.11      469.15     70.77 o 
  -6  -5  10      911.48      973.89     59.17 o 
  -5  -5  10       66.44       77.40     18.00 o 
  -4  -5  10      871.07      809.93     43.89 o 
  -3  -5  10     4117.74     4167.24     95.49 o 
  -2  -5  10    15488.18    15240.88    175.77 o 
  -1  -5  10    12549.76    12486.88    161.77 o 
   0  -5  10     2279.88     2260.05     61.85 o 
   1  -5  10      603.27      626.13     28.17 o 
   2  -5  10     4408.13     4257.16    180.50 o 
   3  -5  10     3664.83     3745.85    175.68 o 
   4  -5  10      263.48      326.09     56.59 o 
   5  -5  10      445.57      389.74     79.93 o 
   6  -5  10     1697.66     1853.84    139.07 o 
  -8  -4  10     1419.05     1437.75    118.34 o 
  -7  -4  10      177.10      158.41     32.79 o 
  -6  -4  10     1348.11     1350.61     76.56 o 
  -5  -4  10     7218.44     7271.74    147.58 o 
  -4  -4  10     7684.29     7668.67    131.31 o 
  -3  -4  10      319.58      280.57     25.44 o 
  -2  -4  10      635.99      600.70     36.18 o 
  -1  -4  10     2188.83     2111.77     65.18 o 
   0  -4  10      699.14      665.45     35.88 o 
   1  -4  10     1118.26     1160.40     58.94 o 
   2  -4  10     8238.94     8095.19    109.92 o 
   3  -4  10     7054.23     7088.04    239.15 o 
   4  -4  10     2760.12     2574.32    149.50 o 
   5  -4  10       44.05       36.85     24.86 o 
   6  -4  10     1641.00     1722.71    133.35 o 
  -8  -3  10     1322.30     1455.03     99.90 o 
  -7  -3  10      189.15      219.23     39.81 o 
  -6  -3  10      840.44      770.05     66.21 o 
  -5  -3  10     3811.44     4085.04    118.04 o 
  -4  -3  10     3999.95     3918.04     94.35 o 
  -3  -3  10       12.00       -2.43      9.68 o 
  -2  -3  10      516.84      569.76     35.66 o 
  -1  -3  10    13869.53    13749.13    189.78 o 
   0  -3  10    15956.56    16081.75    203.12 o 
   1  -3  10     4890.97     4921.77    127.38 o 
   2  -3  10     1360.90     1253.04     59.73 o 
   3  -3  10      408.33      377.14    116.37 o 
   4  -3  10      888.04      893.50     94.08 o 
   5  -3  10      480.57      429.20     72.41 o 
   6  -3  10      283.46      163.54     46.25 o 
   7  -3  10        0.16        5.01     25.81 o 
  -8  -2  10     6180.48     6708.55    340.03 o 
  -7  -2  10     5213.35     5373.39    226.60 o 
  -6  -2  10      316.45      280.53     65.23 o 
  -5  -2  10       88.02      113.04     18.53 o 
  -4  -2  10     2955.23     2990.52     91.68 o 
  -3  -2  10     7397.88     7356.95    143.89 o 
  -2  -2  10     1723.62     1643.11     68.24 o 
  -1  -2  10     2691.36     2686.73     87.26 o 
   0  -2  10       39.04       66.27     21.85 o 
   1  -2  10      235.54      234.00     25.30 o 
   2  -2  10      493.74      525.79     45.15 o 
   3  -2  10     1296.78     1363.98    118.15 o 
   4  -2  10      418.41      352.26     57.20 o 
   5  -2  10       12.97       -3.38     19.49 o 
   6  -2  10     1351.59     1431.29    121.24 o 
  -8  -1  10        5.25      -20.07     31.17 o 
  -7  -1  10      120.51       83.08     51.11 o 
  -6  -1  10       37.01       38.42     25.90 o 
  -5  -1  10       36.03       60.50     24.82 o 
  -4  -1  10       47.81       47.58     14.25 o 
  -3  -1  10       92.96       69.09     16.33 o 
  -2  -1  10     1972.66     1984.62     77.61 o 
  -1  -1  10      932.10      835.95     51.36 o 
   0  -1  10     1212.27     1116.90     67.01 o 
   1  -1  10     1264.86     1185.35     56.94 o 
   2  -1  10       19.39        4.77     12.07 o 
   3  -1  10      138.49      112.47     23.11 o 
   4  -1  10      406.55      327.56     56.92 o 
   5  -1  10     2096.44     2204.46    146.32 o 
   6  -1  10     1988.70     1902.55    141.04 o 
  -8   0  10      512.03      518.24     79.71 o 
  -7   0  10      644.70      627.27    106.66 o 
  -6   0  10      218.70      291.31     73.09 o 
  -5   0  10      126.09      157.41     43.08 o 
  -4   0  10      173.44      197.83     25.69 o 
  -3   0  10      148.20      154.86     23.42 o 
  -2   0  10      671.17      678.80     47.98 o 
  -1   0  10      764.63      845.33     59.92 o 
   0   0  10     1197.01     1149.78     89.41 o 
   1   0  10     2793.85     2788.37    111.18 o 
   2   0  10    10497.46    10577.89    312.01 o 
   3   0  10     8087.04     8052.16    256.24 o 
   4   0  10     2459.89     2628.21    155.60 o 
   5   0  10       11.81      -22.10     22.10 o 
   6   0  10     1343.79     1339.15    288.27 o 
  -7   1  10      189.05      148.00     45.56 o 
  -6   1  10     1866.28     2085.02    149.07 o 
  -5   1  10     5786.68     5975.67    239.10 o 
  -4   1  10     3572.36     3644.39    121.63 o 
  -3   1  10        1.47        0.18     13.57 o 
  -2   1  10     1531.38     1560.04     74.46 o 
  -1   1  10    12459.23    12109.50    233.76 o 
   0   1  10     9225.44     9302.32    208.71 o 
   1   1  10     2083.99     2046.18    100.52 o 
   2   1  10       64.90       44.16     19.41 o 
   3   1  10      824.11      919.61     70.52 o 
   4   1  10      976.22     1071.23    124.22 o 
   5   1  10      123.04      142.94     43.36 o 
  -7   2  10     3088.29     3108.91    192.45 o 
  -6   2  10      412.34      505.91     89.94 o 
  -5   2  10      382.83      331.53     61.54 o 
  -4   2  10     3854.52     3749.57    228.53 o 
  -3   2  10     2768.38     2836.06    161.73 o 
  -2   2  10      344.81      350.71     38.41 o 
  -1   2  10     1554.72     1496.72     87.16 o 
   0   2  10     2209.32     2213.01    107.11 o 
   1   2  10      283.75      269.98     40.80 o 
   2   2  10      138.24       98.59     27.91 o 
   3   2  10     4838.66     4847.29    167.13 o 
   4   2  10     5431.06     5671.85    241.04 o 
   5   2  10     3034.02     3009.28    181.66 o 
  -6   3  10      276.12      363.51    110.15 o 
  -5   3  10      409.05      448.94     73.06 o 
  -4   3  10     4242.73     4319.75    214.08 o 
  -3   3  10     4306.09     4233.32    206.60 o 
  -2   3  10     1676.47     1707.72    129.93 o 
  -1   3  10       10.02      -21.88     26.11 o 
   0   3  10     5838.29     5630.84    616.90 o 
   1   3  10     3503.27     3571.84    272.51 o 
   2   3  10     2840.54     2655.43    159.89 o 
   3   3  10      581.88      633.21     81.08 o 
   4   3  10      232.51      172.65     71.28 o 
  -5   4  10     1420.35     1477.31    133.61 o 
  -4   4  10      420.74      428.04     71.29 o 
  -3   4  10      780.24      883.52    101.03 o 
  -2   4  10      164.96      186.63     38.47 o 
  -1   4  10      262.39      253.08     53.62 o 
   0   4  10       75.05      126.69     39.24 o 
   1   4  10       40.10       70.45     28.36 o 
   2   4  10     1031.24     1047.95     90.37 o 
   3   4  10      947.80      942.77     95.57 o 
  -3   5  10      146.67       93.90     45.70 o 
  -2   5  10        8.02       43.44     31.69 o 
  -1   5  10       83.97       51.52     33.23 o 
   0   5  10       56.30       38.39     27.31 o 
  -2 -10  11     3950.78     3967.63    160.73 o 
  -1 -10  11     1095.95     1045.49     83.03 o 
   0 -10  11      100.63      107.44     30.42 o 
   1 -10  11       14.29       34.85     22.89 o 
  -4  -9  11       72.82       71.69     43.60 o 
  -3  -9  11      605.38      621.75     63.14 o 
  -2  -9  11      102.32       90.96     25.98 o 
  -1  -9  11        0.92       18.02     15.68 o 
   0  -9  11      457.33      440.50     52.27 o 
   1  -9  11      937.92     1028.52     77.73 o 
   2  -9  11      782.00      800.81    139.29 o 
   3  -9  11      984.66      870.50    102.53 o 
  -5  -8  11     1062.63     1133.33     93.65 o 
  -4  -8  11      742.58      695.27     64.81 o 
  -3  -8  11        0.43       15.64     16.48 o 
  -2  -8  11      110.45       75.98     19.67 o 
  -1  -8  11        4.98       51.83     26.03 o 
   0  -8  11        1.95       -8.43     23.23 o 
   1  -8  11      250.20      219.94     35.92 o 
   2  -8  11     1390.08     1312.66    115.44 o 
   3  -8  11     3928.57     4179.24    210.09 o 
   4  -8  11     4580.23     4858.85    262.11 o 
  -6  -7  11      808.48      740.76     68.23 o 
  -5  -7  11     1818.84     1864.44    102.86 o 
  -4  -7  11     2807.42     2845.84    102.31 o 
  -3  -7  11     2113.10     2172.22     99.87 o 
  -2  -7  11      208.96      184.11     26.67 o 
  -1  -7  11     1091.72     1115.82     60.60 o 
   0  -7  11     4387.69     4494.19    148.82 o 
   1  -7  11     6923.57     7216.71    185.89 o 
   2  -7  11     2316.76     2435.37    216.47 o 
   3  -7  11       21.00       20.44     43.37 o 
   4  -7  11      724.67     1013.40    102.87 o 
   5  -7  11      851.51      928.07    104.08 o 
  -7  -6  11     4287.28     4341.32    214.39 o 
  -6  -6  11     3907.57     4026.84    147.93 o 
  -5  -6  11      603.75      639.90     48.40 o 
  -4  -6  11      211.61      204.97     23.80 o 
  -3  -6  11     1290.14     1322.52     56.49 o 
  -2  -6  11     2406.48     2560.38     74.46 o 
  -1  -6  11       19.40       26.15     11.48 o 
   0  -6  11     1583.64     1634.31     66.90 o 
   1  -6  11     2773.05     2943.75    114.99 o 
   2  -6  11      806.87      776.76     57.51 o 
   3  -6  11      454.23      406.52     71.08 o 
   4  -6  11     4314.48     4282.16    208.07 o 
   5  -6  11     5690.91     6057.61    254.89 o 
  -7  -5  11      549.09      477.43     68.56 o 
  -6  -5  11     1023.84     1043.73     83.35 o 
  -5  -5  11       18.42       45.73     14.40 o 
  -4  -5  11     1958.55     1862.17     68.57 o 
  -3  -5  11     7912.56     7760.73    136.92 o 
  -2  -5  11     8763.79     8893.52    141.65 o 
  -1  -5  11     2303.29     2272.74     86.94 o 
   0  -5  11       15.31       35.06     10.06 o 
   1  -5  11     3320.49     3480.13    113.73 o 
   2  -5  11     6763.54     6660.82    237.86 o 
   3  -5  11     4751.26     4888.85    211.86 o 
   4  -5  11     1565.14     1704.85    130.87 o 
   5  -5  11       43.47       61.97     30.25 o 
  -7  -4  11     2039.15     2079.58    115.80 o 
  -6  -4  11     7783.18     7492.43    245.89 o 
  -5  -4  11     8227.98     8231.86    168.08 o 
  -4  -4  11     2972.99     2849.47     84.81 o 
  -3  -4  11      816.30      835.68     45.86 o 
  -2  -4  11      592.89      620.27     39.02 o 
  -1  -4  11     1157.02     1171.73     51.63 o 
   0  -4  11      375.80      380.94     32.74 o 
   1  -4  11      106.26      111.58     20.74 o 
   2  -4  11       28.51       42.54     27.42 o 
   3  -4  11       53.26       55.49     25.26 o 
   4  -4  11      678.31      784.40     88.28 o 
   5  -4  11     1038.50     1062.78    105.86 o 
   6  -4  11      728.93      727.06     94.70 o 
  -7  -3  11      628.94      678.69     84.37 o 
  -6  -3  11      310.37      206.43     55.26 o 
  -5  -3  11        7.58       17.30     12.48 o 
  -4  -3  11       44.66       39.28     13.01 o 
  -3  -3  11     1758.55     1667.36     72.01 o 
  -2  -3  11     1084.56     1083.40     57.61 o 
  -1  -3  11      991.11     1017.68     55.57 o 
   0  -3  11       81.53       95.69     19.21 o 
   1  -3  11      151.98      169.22     26.88 o 
   2  -3  11      282.82      252.28     47.57 o 
   3  -3  11       54.48      109.07     38.15 o 
   4  -3  11        5.91       16.03     35.85 o 
   5  -3  11        8.96       12.27     32.57 o 
   6  -3  11     1008.15      939.76    195.71 o 
  -7  -2  11       54.58       61.46     31.69 o 
  -6  -2  11      675.12      673.70     81.79 o 
  -5  -2  11     1735.08     1724.30     94.68 o 
  -4  -2  11      500.16      508.95     41.15 o 
  -3  -2  11      225.92      218.95     28.29 o 
  -2  -2  11      437.25      412.22     54.35 o 
  -1  -2  11      635.76      677.23     47.44 o 
   0  -2  11     2661.05     2741.06    151.18 o 
   1  -2  11     4115.68     4254.97    133.32 o 
   2  -2  11      329.68      345.77     38.18 o 
   3  -2  11      691.70      590.17     74.81 o 
   4  -2  11     5987.46     6631.48    252.33 o 
   5  -2  11     6192.83     6264.90    254.89 o 
  -7  -1  11      107.80      108.99     44.69 o 
  -6  -1  11       53.54       49.78     45.52 o 
  -5  -1  11      115.24       90.19     33.06 o 
  -4  -1  11     3771.98     3832.46    112.88 o 
  -3  -1  11     4989.53     5048.57    130.64 o 
  -2  -1  11    10582.94    10299.25    186.98 o 
  -1  -1  11     3197.71     3211.06    184.53 o 
   0  -1  11      195.70      229.10     33.48 o 
   1  -1  11     2606.30     2663.29    175.18 o 
   2  -1  11     5188.65     5238.12    154.71 o 
   3  -1  11     1671.43     1669.45    258.43 o 
   4  -1  11       15.17       26.63     22.50 o 
   5  -1  11      491.28      611.46     82.05 o 
  -7   0  11     1822.95     2039.90    154.97 o 
  -6   0  11     4011.51     4422.16    216.44 o 
  -5   0  11     3782.54     4074.94    199.74 o 
  -4   0  11     2186.77     2108.75     85.82 o 
  -3   0  11      192.93      189.37     35.31 o 
  -2   0  11      760.96      768.30     54.43 o 
  -1   0  11     1782.28     1826.45     92.98 o 
   0   0  11        1.61       19.31     17.95 o 
   1   0  11     1948.97     1891.61     97.43 o 
   2   0  11     5535.38     5739.32    170.35 o 
   3   0  11     3545.26     3545.86    193.00 o 
   4   0  11      159.19      175.54     45.89 o 
   5   0  11     2228.56     2359.93    161.08 o 
  -6   1  11     1301.68     1467.56    129.89 o 
  -5   1  11     1265.17     1633.08    130.98 o 
  -4   1  11     1467.70     1560.01    125.01 o 
  -3   1  11      956.09      940.64     61.19 o 
  -2   1  11     4882.19     4933.42    154.31 o 
  -1   1  11     7329.61     7378.02    192.97 o 
   0   1  11     8150.80     8111.89    205.78 o 
   1   1  11      680.21      633.99     59.86 o 
   2   1  11      208.67      221.59     45.84 o 
   3   1  11     1898.79     2109.87    146.49 o 
   4   1  11     1235.11     1216.00    114.84 o 
  -5   2  11     3040.93     3275.98    192.13 o 
  -4   2  11     3006.48     3239.76    267.81 o 
  -3   2  11     3012.26     3030.09    175.38 o 
  -2   2  11      629.17      613.17     66.24 o 
  -1   2  11      244.33      236.78     37.60 o 
   0   2  11       71.46       38.39     16.02 o 
   1   2  11      145.44      111.08     29.29 o 
   2   2  11      193.89      148.63     34.84 o 
   3   2  11       30.69       23.55     19.64 o 
  -4   3  11       49.78      -12.68     29.61 o 
  -3   3  11        8.89       22.08     27.57 o 
  -2   3  11     1230.56     1273.91    148.90 o 
  -1   3  11      758.19      954.44    133.83 o 
   0   3  11       42.96       75.22     36.98 o 
   1   3  11      191.55      189.94     49.76 o 
   2   3  11       36.60        0.17     38.58 o 
  -2   4  11       71.38      103.79     43.92 o 
  -1   4  11        7.63        4.41     50.86 o 
   0   4  11     1423.86     1122.42    109.83 o 
  -3  -9  12     1805.28     1875.77    135.93 o 
  -2  -9  12     1777.99     1843.42    107.01 o 
  -1  -9  12     3448.17     3497.41    192.35 o 
   0  -9  12     1474.10     1496.59     96.78 o 
   1  -9  12      116.42       32.74     25.29 o 
  -4  -8  12     2134.62     2008.64    109.64 o 
  -3  -8  12     1106.85     1059.13     66.36 o 
  -2  -8  12        9.15        6.48     11.99 o 
  -1  -8  12      528.11      632.28     61.66 o 
   0  -8  12      490.17      528.88     73.56 o 
   1  -8  12      126.39       79.33     84.22 o 
   2  -8  12     4001.58     4068.48    209.02 o 
   3  -8  12     3223.96     3267.83    232.80 o 
  -5  -7  12     1628.92     1625.38    107.08 o 
  -4  -7  12     2385.40     2377.86    115.96 o 
  -3  -7  12      295.77      357.43     37.55 o 
  -2  -7  12     1082.57     1213.78     66.64 o 
  -1  -7  12     6200.36     6075.24    179.27 o 
   0  -7  12     9468.94     9167.37    219.55 o 
   1  -7  12     5798.26     5583.33    169.01 o 
   2  -7  12     1269.81     1311.50    117.52 o 
   3  -7  12      725.55      864.29     98.19 o 
  -6  -6  12     1220.17     1238.05    112.77 o 
  -5  -6  12       81.10      100.20     25.52 o 
  -4  -6  12     4669.89     4632.91    156.10 o 
  -3  -6  12     5262.11     5008.27    135.22 o 
  -2  -6  12     3352.94     3233.75    106.61 o 
  -1  -6  12      980.76      891.80     55.05 o 
   0  -6  12        7.48       -7.71     16.62 o 
   1  -6  12      212.93      253.65     37.25 o 
   2  -6  12       13.68        2.95     14.03 o 
   3  -6  12      483.23      526.52     75.88 o 
   4  -6  12      856.75     1038.21    107.75 o 
  -6  -5  12     1104.40     1016.82     79.56 o 
  -5  -5  12       30.74       -2.30     13.46 o 
  -4  -5  12       35.74       34.92     16.97 o 
  -3  -5  12      463.69      508.86     37.51 o 
  -2  -5  12       89.01       56.87     14.43 o 
  -1  -5  12      168.80      191.33     22.42 o 
   0  -5  12     1865.62     1838.29    127.32 o 
   1  -5  12     2260.02     2175.02    138.79 o 
   2  -5  12     1707.85     1589.82    123.14 o 
   3  -5  12      341.52      286.73     55.26 o 
   4  -5  12       89.93       56.46     33.33 o 
  -6  -4  12     1483.90     1615.42    188.35 o 
  -5  -4  12      831.69      763.40     54.01 o 
  -4  -4  12       71.75       32.74     22.11 o 
  -3  -4  12      453.46      466.29     36.24 o 
  -2  -4  12      301.86      315.79     32.73 o 
  -1  -4  12       64.48       69.53     16.82 o 
   0  -4  12      336.44      302.34     31.40 o 
   1  -4  12     1280.65     1233.69     97.33 o 
   2  -4  12     3577.32     3369.85    240.80 o 
   3  -4  12     3769.38     3984.04    197.66 o 
   4  -4  12     2132.25     2162.56    151.24 o 
  -6  -3  12      440.83      444.96     68.39 o 
  -5  -3  12     1286.12     1182.97    102.17 o 
  -4  -3  12     1158.79     1205.86     65.28 o 
  -3  -3  12      196.85      182.46     27.31 o 
  -2  -3  12      651.92      667.34     48.71 o 
  -1  -3  12     4411.00     4405.51    121.30 o 
   0  -3  12     6365.15     6579.63    223.50 o 
   1  -3  12     3640.73     3777.42    180.11 o 
   2  -3  12      325.02      281.48     65.62 o 
   3  -3  12      357.39      288.59     56.65 o 
   4  -3  12     1038.27     1133.01    110.05 o 
  -6  -2  12      712.87      665.01     84.95 o 
  -5  -2  12      159.21      149.68     37.62 o 
  -4  -2  12      940.19      895.91     61.27 o 
  -3  -2  12     2910.49     2881.07    102.26 o 
  -2  -2  12      640.98      654.34     49.46 o 
  -1  -2  12      350.56      318.26     45.01 o 
   0  -2  12     1187.65     1219.61     76.37 o 
   1  -2  12     1320.69     1335.99    108.56 o 
   2  -2  12       55.75       55.94     26.45 o 
   3  -2  12     2508.96     2667.86    161.58 o 
   4  -2  12     5388.14     5843.55    249.35 o 
  -6  -1  12      321.02      367.08     64.30 o 
  -5  -1  12       39.82       52.26     31.77 o 
  -4  -1  12     5347.29     5374.72    178.36 o 
  -3  -1  12     3893.21     4010.61    123.78 o 
  -2  -1  12     3302.63     3098.52    117.83 o 
  -1  -1  12       65.04       47.68     16.91 o 
   0  -1  12     2894.65     2997.13    122.39 o 
   1  -1  12     7091.55     7020.89    188.41 o 
   2  -1  12     6740.59     6790.12    254.31 o 
   3  -1  12     2247.03     2179.21    148.71 o 
   4  -1  12        8.47       12.12     25.20 o 
  -5   0  12     3414.52     3594.30    195.75 o 
  -4   0  12      261.13      254.78     43.52 o 
  -3   0  12      433.73      466.41     44.31 o 
  -2   0  12     2336.35     2206.69    105.74 o 
  -1   0  12     1776.33     1750.10     85.56 o 
   0   0  12       34.09       34.22     19.42 o 
   1   0  12        5.27       41.86     19.74 o 
   2   0  12        6.91      -19.28     22.31 o 
   3   0  12      441.77      465.80    103.08 o 
  -5   1  12       13.06       39.88     34.11 o 
  -4   1  12       21.29       28.52     26.07 o 
  -3   1  12     1051.81     1087.14     86.80 o 
  -2   1  12      536.25      542.65     50.56 o 
  -1   1  12       83.55       94.02     22.59 o 
   0   1  12       30.94       49.87     21.99 o 
   1   1  12      454.63      514.80     55.86 o 
   2   1  12      223.57      277.40     57.33 o 
  -3   2  12      109.26      120.90     41.97 o 
  -2   2  12       41.47       40.19     21.84 o 
  -1   2  12      606.10      526.47     58.67 o 
   0   2  12      421.84      432.06     55.54 o 
   1   2  12      218.91      197.69     39.48 o 
  -2  -8  13      813.10      835.73    103.15 o 
  -1  -8  13     1788.67     1733.93    103.30 o 
   0  -8  13      572.19      739.45     89.83 o 
  -4  -7  13      129.67      143.43     31.71 o 
  -3  -7  13      100.72       74.63     28.80 o 
  -2  -7  13     1037.60      985.39     78.71 o 
  -1  -7  13     2087.03     2084.02    109.53 o 
   0  -7  13     2058.76     2054.74    108.09 o 
   1  -7  13        0.85        8.03     36.75 o 
   2  -7  13       10.51      -22.03     32.87 o 
  -4  -6  13     2866.54     2615.48    166.37 o 
  -3  -6  13     2306.31     2229.03     93.83 o 
  -2  -6  13     1300.55     1071.84     80.37 o 
  -1  -6  13      116.13       32.31     23.11 o 
   0  -6  13       81.84       77.80     30.60 o 
   1  -6  13      509.19      579.70     76.96 o 
   2  -6  13        1.03      -17.53     23.93 o 
  -5  -5  13      719.24      690.32     82.32 o 
  -4  -5  13      649.40      632.02     59.41 o 
  -3  -5  13     2343.78     2269.51     93.89 o 
  -2  -5  13     2406.37     2395.66    108.94 o 
  -1  -5  13     1810.47     1865.97    127.45 o 
   0  -5  13      132.49       78.64     46.25 o 
   1  -5  13      547.75      435.29     67.02 o 
   2  -5  13     3228.48     3697.24    195.21 o 
   3  -5  13      927.47     1064.59    110.90 o 
  -5  -4  13     2820.92     2693.68    154.66 o 
  -4  -4  13     1187.74     1171.86     76.78 o 
  -3  -4  13        3.11        6.24     10.87 o 
  -2  -4  13      175.96      182.52     27.35 o 
  -1  -4  13      498.03      596.52     56.07 o 
   0  -4  13       15.29       30.76     24.26 o 
   1  -4  13      721.01      835.84     90.95 o 
   2  -4  13     3850.58     4081.31    203.61 o 
   3  -4  13     3098.42     3184.39    186.70 o 
  -5  -3  13     1011.41     1058.13    134.22 o 
  -4  -3  13      626.28      557.78     70.60 o 
  -3  -3  13      196.57      192.18     28.84 o 
  -2  -3  13     4020.28     4213.81    126.22 o 
  -1  -3  13     7996.65     7885.17    171.35 o 
   0  -3  13     7199.65     7255.96    200.55 o 
   1  -3  13     2076.84     2054.14    140.26 o 
   2  -3  13      218.59      298.09     56.31 o 
   3  -3  13     2823.84     3000.22    180.25 o 
  -5  -2  13     2995.65     3044.14    289.92 o 
  -4  -2  13     6176.74     5819.43    232.23 o 
  -3  -2  13     5570.31     5546.36    148.62 o 
  -2  -2  13      910.06      862.14     59.21 o 
  -1  -2  13        2.25        7.43     16.81 o 
   0  -2  13      508.15      467.32     52.49 o 
   1  -2  13      308.00      257.27     52.70 o 
   2  -2  13        9.93       -2.75     11.93 o 
  -4  -1  13      335.13      321.07     50.05 o 
  -3  -1  13      471.50      454.53     56.56 o 
  -2  -1  13       36.73       44.01     21.93 o 
  -1  -1  13     1013.27     1029.50     67.26 o 
   0  -1  13     1764.41     1959.60    104.74 o 
   1  -1  13     1393.57     1296.53    114.52 o 
   2  -1  13      447.97      386.83     66.99 o 
  -3   0  13      474.10      519.80     62.78 o 
  -2   0  13      384.07      357.73     54.22 o 
  -1   0  13      454.72      385.65     47.58 o 
   0   0  13      505.50      443.78     72.76 o 
   1   0  13     1668.79     1614.62    129.19 o 
  -2  -5  14     2678.76     2545.42    152.94 o 
  -1  -5  14      283.22      207.90     48.82 o 
   0  -5  14     2344.92     2485.04    159.09 o 
  -2  -4  14     3523.51     3568.25    221.38 o 
  -1  -4  14     3254.48     3246.37    174.54 o 
   0  -4  14      496.56      539.13     75.81 o 
  -2  -3  14     1530.49     1454.96     93.16 o 
  -1  -3  14     1798.21     1700.22    154.08 o 
   0  -3  14      407.67      512.24     73.45 o 
                                                 
